# Supplementary material for: 1-Benzoyl-3-(2,4,5-trichloro­phen­yl)thio­urea
Source: Acta Crystallogr Sect E Struct Rep Online. 2011 Dec 14;68(Pt 1):o119. doi: 10.1107/S1600536811052780 (PMC3254466; doi:10.1107/S1600536811052780)
Supplement: Supplementary file 2 [file e-68-0o119-Isup2.hkl]

# 
# h,k,l, Fc-squared, Fo-squared, sigma(Fo-squared) and status flag 
# 
data_I
_shelx_title ' ' 
_shelx_refln_list_code          4 
_shelx_F_calc_maximum      376.47 
_exptl_crystal_F_000      1456.00 
_reflns_d_resolution_high  0.7706 
 
loop_ 
 _symmetry_equiv_pos_as_xyz 
 'x, y, z' 
 '-x, y, -z+1/2' 
 'x+1/2, y+1/2, z' 
 '-x+1/2, y+1/2, -z+1/2' 
 '-x, -y, -z' 
 'x, -y, z-1/2' 
 '-x+1/2, -y+1/2, -z' 
 'x+1/2, -y+1/2, z-1/2' 
 
_cell_length_a    33.1106 
_cell_length_b     3.8413 
_cell_length_c    25.2195 
_cell_angle_alpha  90.000 
_cell_angle_beta  115.995 
_cell_angle_gamma  90.000 
 
_shelx_F_squared_multiplier     1.000 
 
loop_ 
 _refln_index_h 
 _refln_index_k 
 _refln_index_l 
 _refln_F_squared_calc 
 _refln_F_squared_meas 
 _refln_F_squared_sigma 
 _refln_observed_status 
   6   0   0     5886.51     6093.49    148.39 o 
   8   0   0    65174.55    66521.58   2052.29 o 
  10   0   0      149.56      210.25     43.36 o 
  12   0   0     6682.40     6752.45    231.54 o 
  14   0   0    17602.13    16892.52    472.66 o 
  16   0   0    17442.70    18802.29    462.82 o 
  18   0   0    40980.47    39461.97    713.21 o 
  20   0   0     6655.85     6289.47    312.97 o 
  22   0   0    37026.23    37956.08    800.24 o 
  24   0   0     3015.51     2716.46    241.31 o 
  26   0   0    22904.96    24452.93    719.82 o 
  28   0   0     8266.25     8893.72    462.57 o 
  30   0   0     3262.77     2791.88    291.72 o 
  32   0   0     2154.13     2007.51    272.71 o 
  34   0   0      283.63      274.52    201.66 o 
  36   0   0       38.06       37.71    134.79 o 
  38   0   0     1199.23     1536.78    292.33 o 
   1   1   0     3584.70     3492.66     30.88 o 
   3   1   0     2028.80     2120.75     25.77 o 
   5   1   0    30963.60    31498.87    162.83 o 
   7   1   0     8415.47     8391.56     88.22 o 
   9   1   0    59865.10    59782.97    941.26 o 
  11   1   0    19673.69    20282.95    394.87 o 
  13   1   0     7705.37     7625.54    189.42 o 
  15   1   0      843.37      772.87     74.62 o 
  17   1   0    39067.52    39803.10    495.47 o 
  19   1   0     9788.28     9639.61    488.81 o 
  21   1   0      747.95      811.66    121.64 o 
  23   1   0     2162.16     2238.95    207.61 o 
  25   1   0     2427.26     2569.42    173.03 o 
  27   1   0        1.30       80.51     61.74 o 
  29   1   0     1704.68     1535.00    197.36 o 
  31   1   0     6469.26     7430.90    635.12 o 
  33   1   0     4492.64     5379.44    287.81 o 
  35   1   0     1803.61     2062.69    200.67 o 
  37   1   0     4872.98     5322.57    316.61 o 
   0   2   0    20922.70    19835.69    241.66 o 
   2   2   0     8121.37     7782.31    112.13 o 
   4   2   0     3033.20     3177.36     46.25 o 
   6   2   0      721.30      787.40     34.10 o 
   8   2   0    13677.15    13416.06    145.37 o 
  10   2   0     1391.14     1319.36     56.25 o 
  12   2   0        0.06       27.15     11.16 o 
  14   2   0     7917.40     7951.09    154.19 o 
  16   2   0      913.71      900.82     75.22 o 
  18   2   0    15169.26    15017.37    253.29 o 
  20   2   0     5930.29     5960.83    163.81 o 
  22   2   0      854.00      754.93     97.54 o 
  24   2   0     2524.49     2717.23    189.17 o 
  26   2   0     7393.62     7813.27    270.56 o 
  28   2   0        4.88       27.89     29.20 o 
  30   2   0       76.95       49.45     41.48 o 
  32   2   0     1486.76     1705.64    186.39 o 
  34   2   0      975.40      922.05    146.39 o 
   1   3   0     4731.41     4721.63    128.46 o 
   3   3   0      458.38      503.51     43.22 o 
   5   3   0       55.28       41.84     19.52 o 
   7   3   0      725.64      686.02     64.10 o 
   9   3   0     8076.96     8285.82    118.77 o 
  11   3   0     1187.23     1086.03     74.71 o 
  13   3   0       32.35       29.78     16.21 o 
  15   3   0       14.07       15.02     18.34 o 
  17   3   0        1.81       24.13     20.32 o 
  19   3   0     1646.59     1605.75    100.66 o 
  21   3   0     1099.97      971.79     77.18 o 
  23   3   0     1446.63     1439.47    109.14 o 
  25   3   0      229.55      163.77     31.60 o 
  27   3   0     3473.42     3463.87    250.00 o 
  29   3   0     2399.98     2517.15    216.11 o 
   0   4   0       13.70       73.46     45.25 o 
   2   4   0       19.33       85.17     32.21 o 
   4   4   0      146.69      203.85     42.98 o 
   6   4   0       99.03      139.11     33.81 o 
   8   4   0       10.36        4.00     36.67 o 
  10   4   0     1208.98     1110.45    168.58 o 
  12   4   0     1249.99     1253.63    131.78 o 
  14   4   0       76.03       91.04     25.94 o 
  16   4   0      162.93      158.41     41.36 o 
  18   4   0     1005.52      965.69     99.50 o 
  20   4   0      735.83      829.78    127.63 o 
  22   4   0      150.24       82.61     32.20 o 
 -37   1   1     1674.83     2027.70    212.63 o 
 -35   1   1      777.90      762.38    148.68 o 
 -33   1   1      186.74      109.54     73.02 o 
 -31   1   1      441.51      574.22     94.57 o 
 -29   1   1      844.31      900.04    122.50 o 
 -27   1   1     3471.72     3362.58    200.11 o 
 -25   1   1     3712.37     3654.53    198.60 o 
 -23   1   1     5508.75     5423.54    260.93 o 
 -21   1   1      465.88      424.99     93.30 o 
 -19   1   1     1250.40     1126.21    100.58 o 
 -17   1   1        9.34       77.76     44.07 o 
 -15   1   1      165.83       94.04     36.11 o 
 -13   1   1     2570.19     2654.65    116.17 o 
 -11   1   1      613.88      674.17     62.24 o 
  -9   1   1     4516.24     4650.85     80.95 o 
  -7   1   1      159.27      155.47     15.28 o 
  -5   1   1     1190.78     1088.04     25.11 o 
  -3   1   1    71866.91    74466.01    564.21 o 
  -1   1   1    22685.13    22917.98    110.53 o 
   1   1   1     3246.20     3059.26     28.92 o 
   3   1   1    19565.03    18920.60    111.24 o 
   5   1   1       44.87       62.76     11.55 o 
   7   1   1     1245.48     1239.39     56.51 o 
   9   1   1      757.12      717.14     62.57 o 
  11   1   1      950.06     1029.10     86.10 o 
  13   1   1    20897.52    22582.70    333.01 o 
  15   1   1     1571.23     1707.84    105.71 o 
  17   1   1     2102.67     2195.09    145.58 o 
  19   1   1      356.33      328.46     68.24 o 
  21   1   1        0.10       24.63     48.76 o 
  23   1   1     2290.57     2282.36    162.03 o 
  25   1   1     6524.76     6450.92    271.40 o 
  27   1   1      116.11       53.75     57.08 o 
  29   1   1       11.74       25.00     57.04 o 
  31   1   1      958.27     1073.02    140.06 o 
  33   1   1      346.76      337.37    114.08 o 
  35   1   1      965.46     1300.63    177.85 o 
  37   1   1       97.22      124.90    102.40 o 
 -34   2   1      123.55      115.70     76.10 o 
 -32   2   1     2084.29     2163.80    178.67 o 
 -30   2   1     3456.60     3494.49    215.02 o 
 -28   2   1      258.68      372.08     89.60 o 
 -26   2   1     3548.20     3608.38    189.02 o 
 -24   2   1     2024.30     1917.71    171.97 o 
 -22   2   1     1194.83     1303.85    178.48 o 
 -20   2   1     6866.87     6815.60    253.89 o 
 -18   2   1     9140.63     9903.35    187.45 o 
 -16   2   1      573.33      616.02     52.12 o 
 -14   2   1    12879.97    13021.67    184.05 o 
 -12   2   1      275.17      246.32     24.76 o 
 -10   2   1      882.56      721.31     68.52 o 
  -8   2   1       27.93       19.01     10.06 o 
  -6   2   1    14618.70    14500.77    101.55 o 
  -4   2   1    17030.77    17452.79    108.57 o 
  -2   2   1     2635.95     2575.68     44.49 o 
   0   2   1     5164.65     5234.03     96.57 o 
   2   2   1     1632.56     1732.99     58.48 o 
   4   2   1       32.79       34.54     11.29 o 
   6   2   1      850.67      892.23     34.90 o 
   8   2   1    21458.55    22289.69    161.84 o 
  10   2   1       79.61      114.83     18.12 o 
  12   2   1     2788.75     2733.88     94.71 o 
  14   2   1      442.68      419.38     37.97 o 
  16   2   1    10036.71    10233.07    175.99 o 
  18   2   1     1369.34     1284.07    102.62 o 
  20   2   1      699.50      651.00     75.81 o 
  22   2   1      551.09      530.02     68.26 o 
  24   2   1      285.95      279.52     57.31 o 
  26   2   1      108.44       86.14     32.34 o 
  28   2   1      376.29      407.51     80.35 o 
  30   2   1     1200.15     1329.38    140.73 o 
  32   2   1       22.42       37.60     60.12 o 
  34   2   1     1745.01     1832.61    250.30 o 
 -31   3   1     1534.19     1417.67    134.71 o 
 -29   3   1       10.54       20.39     27.84 o 
 -27   3   1        8.92       50.76     27.98 o 
 -25   3   1      292.71      280.25     43.34 o 
 -23   3   1     1572.02     1738.51    110.89 o 
 -21   3   1      280.87      153.24     29.79 o 
 -19   3   1      183.95      166.96     33.34 o 
 -17   3   1       46.75       68.03     23.85 o 
 -15   3   1      726.13      717.24     52.72 o 
 -13   3   1      723.05      720.66     53.18 o 
 -11   3   1     2102.53     2124.96     80.57 o 
  -9   3   1     1225.95     1302.24     48.21 o 
  -7   3   1       13.85       10.29      9.46 o 
  -5   3   1       19.98       41.93     23.95 o 
  -3   3   1      105.11       93.95     24.27 o 
  -1   3   1     4109.14     4209.19    130.82 o 
   1   3   1     2921.38     3166.87    139.16 o 
   3   3   1      803.29      872.15     64.87 o 
   5   3   1     1376.00     1273.98     98.71 o 
   7   3   1     1163.58     1115.49     39.45 o 
   9   3   1      144.48      119.15     21.29 o 
  11   3   1      465.69      430.30     37.81 o 
  13   3   1     1537.43     1568.04    100.39 o 
  15   3   1      713.50      789.41     57.48 o 
  17   3   1     4919.46     5277.83    171.82 o 
  19   3   1      825.09      762.70     58.79 o 
  21   3   1      420.01      465.55     40.81 o 
  23   3   1       68.71       48.99     23.60 o 
  25   3   1     1787.76     1617.15    120.41 o 
  27   3   1     2396.52     2436.68    212.96 o 
  29   3   1      173.38       99.60     31.19 o 
 -22   4   1      520.45      426.60     66.15 o 
 -20   4   1       25.92       30.19     41.07 o 
 -18   4   1      446.09      498.32     67.27 o 
 -16   4   1      302.39      344.42     55.68 o 
 -14   4   1     1194.27     1257.19    165.79 o 
 -12   4   1     1017.23      966.66    130.66 o 
 -10   4   1      929.18     1050.23    137.45 o 
  -8   4   1      568.46      564.30     94.63 o 
  -6   4   1     2455.54     3013.11    168.90 o 
  -4   4   1      487.94      490.76     68.33 o 
  -2   4   1     1412.49     1562.60     93.54 o 
   0   4   1     3107.56     3285.37    175.19 o 
   2   4   1     1029.79     1203.15     95.20 o 
   4   4   1       32.14       50.31     24.70 o 
   6   4   1      564.41      655.16     69.82 o 
   8   4   1     1631.73     1566.36    168.40 o 
  10   4   1      566.16      603.40     84.40 o 
  12   4   1      525.38      419.20     56.35 o 
  14   4   1     2931.14     2981.13    389.86 o 
  16   4   1      356.50      351.58     71.52 o 
  18   4   1       93.45       88.14     38.37 o 
  20   4   1       11.67       18.67     40.48 o 
  22   4   1      948.72      848.73    113.81 o 
 -38   0   2     3386.52     3590.25    397.28 o 
 -36   0   2      255.97      257.63    146.25 o 
 -34   0   2     2855.87     2944.88    308.09 o 
 -32   0   2     1754.11     1623.51    235.78 o 
 -30   0   2     1993.04     2060.08    245.65 o 
 -28   0   2        4.46       60.15     87.48 o 
 -26   0   2     3835.52     3865.78    294.71 o 
 -24   0   2     8603.68     9000.42    430.02 o 
 -22   0   2      748.09      707.62    127.48 o 
 -20   0   2     3248.62     3374.05    231.53 o 
 -18   0   2     9233.06     8980.97    339.73 o 
 -16   0   2    11008.91     9590.41    328.80 o 
 -14   0   2     1741.80     1498.80    131.37 o 
 -12   0   2     9585.78     9804.43    219.64 o 
 -10   0   2    19614.55    19498.47    296.35 o 
  -8   0   2    65434.45    63951.14    994.60 o 
  -6   0   2    14504.94    13906.39    197.85 o 
   4   0   2    22242.38    21881.95    579.81 o 
   6   0   2     8871.44     9242.18    253.72 o 
   8   0   2       43.56       51.27     22.76 o 
  10   0   2    54158.51    56899.45   1423.62 o 
  12   0   2    83596.51    85146.04    941.78 o 
  14   0   2     2973.98     3265.14    200.30 o 
  16   0   2     7349.12     6976.36    340.77 o 
  18   0   2       83.33       19.95     59.36 o 
  20   0   2      310.99      330.96    105.03 o 
  22   0   2     5817.62     5542.71    322.79 o 
  24   0   2     1354.42     1480.59    189.22 o 
  26   0   2     6360.86     6774.64    402.42 o 
  28   0   2     6276.47     7568.36    447.67 o 
  30   0   2    14758.57    17084.38    695.09 o 
  32   0   2      762.69      818.22    212.25 o 
  34   0   2      372.28      278.96    159.60 o 
  36   0   2      547.57      986.48    256.41 o 
 -37   1   2     2093.33     2307.14    268.62 o 
 -35   1   2     1508.00     1343.96    242.28 o 
 -33   1   2        3.43       11.75     51.73 o 
 -31   1   2       45.50       93.39    110.45 o 
 -29   1   2     1092.41      955.11    124.56 o 
 -27   1   2     1494.10     1585.56    138.56 o 
 -25   1   2     8394.15     8106.63    545.34 o 
 -23   1   2     7016.34     6718.74    245.33 o 
 -21   1   2     4936.01     4938.40    199.90 o 
 -19   1   2      263.77      227.29     48.21 o 
 -17   1   2    15456.60    15241.85    374.31 o 
 -15   1   2        7.86       -6.64     32.42 o 
 -13   1   2      287.70      277.56     28.43 o 
 -11   1   2       58.99       65.34     15.35 o 
  -9   1   2      787.19      676.67     43.09 o 
  -7   1   2    48305.45    48470.70    317.03 o 
  -5   1   2   115884.77   121035.98    824.62 o 
  -3   1   2     5387.33     5148.58     41.99 o 
  -1   1   2     1011.97     1079.23     19.71 o 
   1   1   2    19312.12    19779.03     93.99 o 
   3   1   2    22106.05    22063.62    120.46 o 
   5   1   2        1.41       16.62      6.75 o 
   7   1   2    17835.28    17587.80    158.87 o 
   9   1   2     1941.16     1879.71     49.36 o 
  11   1   2    13648.06    14022.74    342.54 o 
  13   1   2    18788.78    18671.78    275.51 o 
  15   1   2     1793.68     1602.81    216.23 o 
  17   1   2       95.84       24.89     33.36 o 
  19   1   2     6625.60     6342.79    225.95 o 
  21   1   2    18952.29    18384.75    400.15 o 
  23   1   2      238.39      304.18     85.69 o 
  25   1   2     1378.62     1382.35    137.16 o 
  27   1   2       15.16      -20.14     87.45 o 
  29   1   2      428.26      583.66    114.65 o 
  31   1   2     1548.07     1634.66    172.46 o 
  33   1   2     3814.15     4240.21    269.18 o 
  35   1   2     3076.62     3026.41    297.45 o 
 -36   2   2      473.63      399.13    115.90 o 
 -34   2   2     2230.20     2544.78    208.67 o 
 -32   2   2       41.57      147.98     59.26 o 
 -30   2   2     3101.13     3162.18    353.87 o 
 -28   2   2      117.94       89.23     72.34 o 
 -26   2   2     4893.28     4907.57    175.33 o 
 -24   2   2      265.73      172.61     46.07 o 
 -22   2   2     1680.50     1423.29    113.90 o 
 -20   2   2       99.54      104.07     27.93 o 
 -18   2   2      942.83      903.97     72.82 o 
 -16   2   2     6828.85     6511.87    129.68 o 
 -14   2   2    12445.23    13184.75    174.36 o 
 -12   2   2       55.64       43.37     12.37 o 
 -10   2   2      631.66      576.81     47.56 o 
  -8   2   2    15403.85    15574.93    119.65 o 
  -6   2   2     2508.92     2454.09     47.89 o 
  -4   2   2       73.30       58.34     13.33 o 
  -2   2   2     1068.32      969.71     38.70 o 
   0   2   2     1698.36     1544.27     49.15 o 
   2   2   2     8290.27     8110.22     55.18 o 
   4   2   2     5909.87     5429.36     68.40 o 
   6   2   2        4.53       13.85     10.85 o 
   8   2   2     1345.99     1350.85     55.42 o 
  10   2   2     4192.43     3665.70     97.92 o 
  12   2   2    17168.15    16915.87    221.76 o 
  14   2   2      411.93      407.98     44.14 o 
  16   2   2       44.31       33.08     15.94 o 
  18   2   2      375.67      407.27     58.24 o 
  20   2   2     1195.09     1087.79     82.98 o 
  22   2   2     1103.36     1036.87    118.26 o 
  24   2   2      550.38      517.99     69.47 o 
  26   2   2     2812.28     2831.68    182.68 o 
  28   2   2     3955.68     4361.31    228.87 o 
  30   2   2     7722.93     8019.75    460.43 o 
  32   2   2      213.88      325.07     88.01 o 
  34   2   2     1492.14     1849.51    452.78 o 
 -31   3   2      379.29      344.84     60.44 o 
 -29   3   2       35.77       81.06     28.02 o 
 -27   3   2      595.83      573.89     65.97 o 
 -25   3   2     4071.85     4309.73    233.16 o 
 -23   3   2      136.76      103.73     20.72 o 
 -21   3   2     1034.06     1001.54     74.79 o 
 -19   3   2      267.74      187.61     36.02 o 
 -17   3   2     6995.72     7233.81    152.79 o 
 -15   3   2     1457.42     1497.08    102.24 o 
 -13   3   2     1660.37     1738.42     78.49 o 
 -11   3   2      222.04      196.69     21.99 o 
  -9   3   2       47.96       35.28      8.98 o 
  -7   3   2     1288.53     1233.35     54.86 o 
  -5   3   2       71.29       67.69     20.17 o 
  -3   3   2      430.40      429.12     47.79 o 
  -1   3   2       48.12       50.03     19.45 o 
   1   3   2    20044.30    21101.14    247.16 o 
   3   3   2     8887.95     9224.86    160.40 o 
   5   3   2      219.82      198.38     27.51 o 
   7   3   2      872.54      863.43     63.81 o 
   9   3   2      362.12      393.72     33.91 o 
  11   3   2      124.27      108.25     25.12 o 
  13   3   2     1481.06     1369.31     82.53 o 
  15   3   2       45.38       14.08     23.06 o 
  17   3   2     2104.38     1945.71    185.41 o 
  19   3   2     5084.03     5178.29    179.89 o 
  21   3   2     7216.06     7403.94    223.29 o 
  23   3   2      944.08      804.42     86.06 o 
  25   3   2      156.05       93.97     33.79 o 
  27   3   2        0.38       38.06     32.32 o 
  29   3   2     1335.39      987.96    113.40 o 
 -24   4   2      910.17      963.36    127.99 o 
 -22   4   2     2446.59     2284.53    263.63 o 
 -20   4   2      229.08      225.20     72.08 o 
 -18   4   2      825.32      822.05     95.56 o 
 -16   4   2     2655.07     2787.42    365.25 o 
 -14   4   2       55.21       45.95     29.91 o 
 -12   4   2       58.58       39.67     44.30 o 
 -10   4   2      309.41      351.85     64.58 o 
  -8   4   2     8617.93     8972.11    293.70 o 
  -6   4   2      805.08     1006.42     85.57 o 
  -4   4   2     1036.58     1111.70     80.65 o 
  -2   4   2      243.29      293.90     42.92 o 
   0   4   2      274.89      221.90     40.56 o 
   2   4   2      550.91      410.78     45.60 o 
   4   4   2      343.16      334.00     50.40 o 
   6   4   2      904.98      992.61     83.40 o 
   8   4   2     1429.27     1443.15    115.11 o 
  10   4   2     5623.53     6084.43    565.41 o 
  12   4   2     1917.97     2105.71    203.22 o 
  14   4   2     2184.14     2063.09    255.00 o 
  16   4   2       27.20       76.97     36.24 o 
  18   4   2     1978.38     1743.67    235.32 o 
  20   4   2        0.68       33.90     37.92 o 
 -39   1   3      822.88      854.07    167.26 o 
 -37   1   3        1.22       36.83     48.78 o 
 -35   1   3       34.95       76.88     72.73 o 
 -33   1   3     1362.51     1308.51    150.17 o 
 -31   1   3      450.75      406.00    106.24 o 
 -29   1   3      971.47      959.51    124.23 o 
 -27   1   3      218.26      189.67    135.16 o 
 -25   1   3     7374.72     7501.55    269.17 o 
 -23   1   3     2943.45     2857.37    168.23 o 
 -21   1   3      301.23      300.22     62.18 o 
 -19   1   3     5580.95     5503.70    269.01 o 
 -17   1   3     1654.84     1754.63    117.01 o 
 -15   1   3      193.93      186.82     27.10 o 
 -13   1   3     1432.55     1416.34     51.93 o 
 -11   1   3     3294.10     3448.09     65.37 o 
  -9   1   3      248.51      314.63     21.71 o 
  -7   1   3     6308.79     6270.53     56.43 o 
  -5   1   3      897.95      949.69     27.36 o 
  -3   1   3       50.63       38.98      7.20 o 
  -1   1   3   141729.64   151810.66   2343.80 o 
   1   1   3     8676.78     8845.32     59.75 o 
   3   1   3     1036.05     1080.12     24.85 o 
   5   1   3      337.35      336.96     26.64 o 
   7   1   3     4263.25     4048.49     75.55 o 
   9   1   3       62.61       51.76     11.31 o 
  11   1   3       38.47       30.56     13.41 o 
  13   1   3       39.17       36.88     23.01 o 
  15   1   3      133.56       68.74     25.45 o 
  17   1   3        5.29       35.44     23.86 o 
  19   1   3      930.00     1137.66    111.57 o 
  21   1   3     4356.17     4278.24    376.50 o 
  23   1   3      995.19      923.59    111.79 o 
  25   1   3     2835.90     2796.03    263.28 o 
  27   1   3       50.26       89.38     65.08 o 
  29   1   3     1889.99     1890.34    169.36 o 
  31   1   3      605.16      521.76    142.79 o 
  33   1   3     2016.55     1860.50    254.69 o 
  35   1   3      383.18      380.59    129.59 o 
 -36   2   3      165.05      149.38    130.79 o 
 -34   2   3      343.12      281.85     81.00 o 
 -32   2   3     1564.85     1420.12    154.26 o 
 -30   2   3      187.47      182.14     53.84 o 
 -28   2   3      830.70      771.86     86.94 o 
 -26   2   3       59.99       57.84     24.28 o 
 -24   2   3     2299.48     2217.89    128.54 o 
 -22   2   3     2601.82     2448.07    140.65 o 
 -20   2   3      924.59      911.14     79.05 o 
 -18   2   3     2580.03     2607.60    122.52 o 
 -16   2   3     2183.70     2050.76     80.13 o 
 -14   2   3      246.20      272.13     35.96 o 
 -12   2   3     2962.19     2704.78     79.81 o 
 -10   2   3      357.08      265.97     21.89 o 
  -8   2   3     1817.79     2024.12     49.38 o 
  -6   2   3      567.00      568.27     31.19 o 
  -4   2   3     1962.54     1886.39     57.75 o 
  -2   2   3     1552.50     1243.00     48.27 o 
   0   2   3    13155.20    13067.67    123.92 o 
   2   2   3     3421.02     3566.64     45.63 o 
   4   2   3     7767.46     8169.39     83.51 o 
   6   2   3       17.58       60.55     12.73 o 
   8   2   3      107.12      122.31     17.70 o 
  10   2   3      887.06      815.93     74.17 o 
  12   2   3     4206.65     4293.55    137.05 o 
  14   2   3     1710.96     1828.48     98.05 o 
  16   2   3     7192.72     7371.38    257.32 o 
  18   2   3     4326.53     4274.22    155.85 o 
  20   2   3     1497.64     1494.54    113.98 o 
  22   2   3     1811.89     1948.86    141.50 o 
  24   2   3       13.15      -13.32     29.95 o 
  26   2   3    10096.94    10435.98    246.66 o 
  28   2   3       54.57       55.59     29.96 o 
  30   2   3      124.47      105.29     39.00 o 
  32   2   3       14.21        3.85     66.82 o 
 -31   3   3        1.94       12.51     29.47 o 
 -29   3   3       43.34       50.21     21.24 o 
 -27   3   3      971.58      911.59     92.56 o 
 -25   3   3      640.02      687.10     63.46 o 
 -23   3   3      148.50      116.03     30.07 o 
 -21   3   3      258.76      260.90     35.01 o 
 -19   3   3     5434.71     5408.90    161.75 o 
 -17   3   3       45.09       65.28     20.25 o 
 -15   3   3     2049.86     2091.97     98.42 o 
 -13   3   3      935.95      854.46     53.56 o 
 -11   3   3     7060.10     7162.52    124.33 o 
  -9   3   3     1125.68     1159.66     69.38 o 
  -7   3   3     3017.08     3006.12     77.37 o 
  -5   3   3     3309.59     3381.10     87.01 o 
  -3   3   3      527.64      693.41     62.25 o 
  -1   3   3     7865.59     8104.07    153.34 o 
   1   3   3        3.79      -11.89     22.72 o 
   3   3   3      319.92      288.75     25.56 o 
   5   3   3     1010.28      938.49     60.14 o 
   7   3   3    11546.47    11966.40    139.29 o 
   9   3   3      835.56      806.21     47.62 o 
  11   3   3      461.69      472.07     37.31 o 
  13   3   3      869.79      920.81     67.41 o 
  15   3   3     1432.34     1469.95    108.36 o 
  17   3   3      257.70      210.92     38.77 o 
  19   3   3      629.04      516.23     57.88 o 
  21   3   3     4062.87     4003.16    182.63 o 
  23   3   3       44.90       36.32     32.48 o 
  25   3   3     1349.42     1274.26    106.91 o 
  27   3   3      275.06      194.81     41.88 o 
 -24   4   3     1148.00     1033.25    130.34 o 
 -22   4   3      119.81      111.29     40.63 o 
 -20   4   3      254.24      318.59     49.33 o 
 -18   4   3      338.88      370.14     62.80 o 
 -16   4   3      541.26      589.35     71.16 o 
 -14   4   3       24.02       53.70     34.74 o 
 -12   4   3      150.45      116.72     39.22 o 
 -10   4   3     2073.37     2371.40    158.04 o 
  -8   4   3        3.69       89.21     41.12 o 
  -6   4   3      392.74      376.76     44.99 o 
  -4   4   3      351.15      295.00     51.55 o 
  -2   4   3      969.65     1096.61     99.98 o 
   0   4   3      664.84      694.37     68.64 o 
   2   4   3       35.49       22.26     35.98 o 
   4   4   3      150.89      144.13     42.77 o 
   6   4   3     2079.13     2369.64    159.68 o 
   8   4   3        4.87       56.73     29.01 o 
  10   4   3      133.47      150.98     43.20 o 
  12   4   3     1856.02     2113.49    231.38 o 
  14   4   3      501.67      576.01     77.92 o 
  16   4   3       41.84       38.25     36.26 o 
  18   4   3       21.12       58.18     26.59 o 
  20   4   3      531.34      423.13     81.08 o 
 -40   0   4     2156.09     2437.17    485.29 o 
 -38   0   4    11368.40    12241.96    651.31 o 
 -36   0   4     1469.14     1722.51    279.80 o 
 -34   0   4      696.36      775.66    154.97 o 
 -32   0   4      207.34      170.45    109.11 o 
 -30   0   4     3402.63     3477.94    291.50 o 
 -28   0   4    13254.83    13006.33    525.64 o 
 -26   0   4    10579.44    10704.90    454.27 o 
 -24   0   4    19305.59    19537.68    579.24 o 
 -22   0   4    10337.40     9436.90    381.83 o 
 -20   0   4     3940.06     3551.87    590.72 o 
 -18   0   4     1943.60     1926.37    159.33 o 
 -16   0   4    29658.66    28203.09    668.64 o 
 -14   0   4    31825.52    31269.15    685.09 o 
 -12   0   4     6482.41     6872.31    339.84 o 
 -10   0   4     8064.06     7696.82    348.16 o 
  -8   0   4    11233.31    10819.73    169.96 o 
  -6   0   4     9309.60     8326.07    148.79 o 
  -4   0   4    70231.02    66920.30    653.99 o 
  -2   0   4        1.54       22.84     14.92 o 
   0   0   4      520.86      457.23     33.70 o 
   2   0   4    37166.27    36442.97    593.04 o 
   4   0   4    43800.73    44028.14    510.08 o 
   6   0   4     6370.06     6342.43    159.21 o 
   8   0   4     8267.10     9345.64    278.23 o 
  10   0   4     3694.41     3854.79    206.41 o 
  12   0   4    65663.91    75746.97    918.67 o 
  14   0   4    10269.45     9716.11    440.03 o 
  16   0   4      545.33      533.89    155.07 o 
  18   0   4       88.68      105.90     67.88 o 
  20   0   4       91.51       61.71     49.51 o 
  22   0   4     4942.46     4855.84   1212.86 o 
  24   0   4     3005.93     3057.01    567.14 o 
  26   0   4     1010.02      604.77    141.77 o 
  28   0   4     3204.13     2818.12    299.30 o 
  30   0   4       29.95       54.03    121.48 o 
  32   0   4     3113.74     3022.74    348.44 o 
  34   0   4     8324.03     9809.49    607.51 o 
  36   0   4     1999.61     2409.25    595.29 o 
 -39   1   4      211.77       64.96     98.27 o 
 -37   1   4      125.74       66.99     93.07 o 
 -35   1   4       85.74      192.55     94.91 o 
 -33   1   4     9728.58    10910.56    508.17 o 
 -31   1   4     5827.94     5594.70    395.27 o 
 -29   1   4     1821.37     1803.73    181.05 o 
 -27   1   4     9117.09     8809.07    315.50 o 
 -25   1   4    28820.09    29133.43    535.78 o 
 -23   1   4     1827.73     1676.97    126.45 o 
 -21   1   4     7394.85     7457.15    295.27 o 
 -19   1   4     7456.27     7349.40    176.56 o 
 -17   1   4     4663.00     4661.35    137.59 o 
 -15   1   4    19913.96    20414.16    215.95 o 
 -13   1   4    14771.56    13782.36    142.05 o 
 -11   1   4      691.68      831.04     44.62 o 
  -9   1   4     4234.30     4241.51     57.59 o 
  -7   1   4    68121.43    68862.25    329.35 o 
  -5   1   4   122858.13   129870.53   1439.96 o 
  -3   1   4     7231.67     6900.31     55.93 o 
  -1   1   4    54189.22    55728.54    283.27 o 
   1   1   4    32526.62    33513.67    171.81 o 
   3   1   4      545.20      507.15     28.37 o 
   5   1   4    35915.19    36276.09    230.23 o 
   7   1   4     2204.40     2529.71     60.39 o 
   9   1   4     2657.97     3006.89     72.78 o 
  11   1   4    10369.41    10988.70    143.55 o 
  13   1   4    10018.45     9830.82    173.36 o 
  15   1   4     2009.30     2027.80    136.44 o 
  17   1   4      971.81     1018.17     85.62 o 
  19   1   4      315.59      296.35     74.11 o 
  21   1   4     2448.61     2397.01    209.94 o 
  23   1   4    12068.51    11683.78    469.40 o 
  25   1   4     1922.82     1888.86    160.86 o 
  27   1   4     1176.84     1267.90    142.17 o 
  29   1   4        0.83       27.87     60.66 o 
  31   1   4     3759.91     3997.22    260.67 o 
  33   1   4      138.36       30.87     89.14 o 
  35   1   4       88.63       17.45     94.74 o 
 -36   2   4      195.83      329.83    102.44 o 
 -34   2   4     1042.64      796.89    118.96 o 
 -32   2   4      300.52      208.02     53.23 o 
 -30   2   4       45.67       28.63     20.98 o 
 -28   2   4     1183.28     1026.36    132.23 o 
 -26   2   4     1603.83     1532.87    120.48 o 
 -24   2   4     2256.44     2428.93    243.02 o 
 -22   2   4    11047.71    11352.19    226.51 o 
 -20   2   4     1467.66     1385.59    120.07 o 
 -18   2   4     1888.41     1714.32    102.38 o 
 -16   2   4     6369.64     6245.68    125.13 o 
 -14   2   4     2705.83     2821.58     98.48 o 
 -12   2   4      678.91      763.93     39.57 o 
 -10   2   4      140.07      116.13     14.92 o 
  -8   2   4      552.82      594.57     33.97 o 
  -6   2   4     3232.65     3119.70     46.88 o 
  -4   2   4    38106.18    39485.16    225.36 o 
  -2   2   4     2802.24     2806.95     58.05 o 
   0   2   4     3997.36     4232.42     43.87 o 
   2   2   4      972.72     1107.02     46.72 o 
   4   2   4    20118.26    19764.40    137.63 o 
   6   2   4      428.23      380.56     31.50 o 
   8   2   4        2.30       27.91     12.32 o 
  10   2   4        3.41       35.19     18.31 o 
  12   2   4       28.52       38.78     18.18 o 
  14   2   4     6670.41     6388.35    164.67 o 
  16   2   4       11.54       21.44     13.30 o 
  18   2   4      761.65      776.85     73.98 o 
  20   2   4      271.66      198.70     40.75 o 
  22   2   4     3687.56     3715.14    199.57 o 
  24   2   4     2584.95     2593.07    217.98 o 
  26   2   4     2367.31     2496.16    194.65 o 
  28   2   4       87.84       86.05     43.03 o 
  30   2   4      854.89      969.13    152.16 o 
  32   2   4        0.37       61.06     51.61 o 
 -31   3   4     1096.12      920.35    115.88 o 
 -29   3   4     2239.01     2173.41    168.11 o 
 -27   3   4      360.48      372.23     47.82 o 
 -25   3   4       28.09       36.92     27.72 o 
 -23   3   4      232.81      214.08     37.78 o 
 -21   3   4     1169.95     1034.06     72.98 o 
 -19   3   4      136.24      136.41     29.24 o 
 -17   3   4      306.60      299.84     31.61 o 
 -15   3   4     1481.02     1473.67     79.29 o 
 -13   3   4     9908.91    10737.66    159.20 o 
 -11   3   4      226.77      251.31     32.47 o 
  -9   3   4     2186.00     2225.32     87.98 o 
  -7   3   4      208.62      202.95     25.87 o 
  -5   3   4      858.59      839.71     42.48 o 
  -3   3   4      614.18      619.78     55.01 o 
  -1   3   4      297.16      267.38     30.31 o 
   1   3   4      279.54      288.54     31.59 o 
   3   3   4     6481.14     6701.91    118.52 o 
   5   3   4     7464.00     7590.52     98.90 o 
   7   3   4     2253.39     2242.62     89.31 o 
   9   3   4     1148.38     1181.53     83.26 o 
  11   3   4     2373.09     2148.46    140.02 o 
  13   3   4    20761.18    21887.75    250.94 o 
  15   3   4     3758.38     3818.14    130.14 o 
  17   3   4      327.57      323.65     37.08 o 
  19   3   4      470.84      508.03     51.16 o 
  21   3   4      148.34      148.81     35.13 o 
  23   3   4     1172.90     1156.89    112.20 o 
  25   3   4      313.25      195.83     45.09 o 
  27   3   4      330.17      336.46     90.35 o 
 -24   4   4      382.64      406.00     61.77 o 
 -22   4   4      846.25      692.01     87.56 o 
 -20   4   4     1474.82     1486.72    140.76 o 
 -18   4   4     1502.87     1436.13    186.05 o 
 -16   4   4       36.49       47.32     35.29 o 
 -14   4   4      362.71      360.86     66.94 o 
 -12   4   4       75.58       93.63     28.68 o 
 -10   4   4      294.91      279.07     57.10 o 
  -8   4   4       88.32      108.92     41.27 o 
  -6   4   4     2741.18     3114.70    187.97 o 
  -4   4   4    11107.50    12158.84    262.19 o 
  -2   4   4     2379.27     2581.14    129.20 o 
   0   4   4     1336.66     1274.41    101.10 o 
   2   4   4     2091.42     2088.28    131.28 o 
   4   4   4     3772.48     4139.30    188.70 o 
   6   4   4      966.39     1115.04    101.93 o 
   8   4   4     3467.74     3555.94    218.88 o 
  10   4   4       42.91       19.95     37.02 o 
  12   4   4     2635.40     2921.05    290.36 o 
  14   4   4     4662.58     5071.98    331.09 o 
  16   4   4      329.39      207.57     52.78 o 
  18   4   4     1161.19     1233.45    187.31 o 
  20   4   4     4245.67     3592.35    500.25 o 
 -39   1   5     2825.72     2872.75    296.35 o 
 -37   1   5      151.59      142.35     79.30 o 
 -35   1   5      180.72      101.23     72.13 o 
 -33   1   5      511.03      527.91    142.16 o 
 -31   1   5      393.51      500.67    104.63 o 
 -29   1   5     2090.93     2064.56    268.95 o 
 -27   1   5     5534.81     5375.30    303.97 o 
 -25   1   5     3281.67     3229.16    242.06 o 
 -23   1   5     1864.20     1765.07    161.39 o 
 -21   1   5      221.09      225.58     42.47 o 
 -19   1   5     1122.10     1242.02     58.40 o 
 -17   1   5     6001.34     6047.23    120.59 o 
 -15   1   5     2991.19     3419.51     72.90 o 
 -13   1   5     3853.69     3785.89     70.90 o 
 -11   1   5    11667.20    11893.91    109.48 o 
  -9   1   5     4100.14     4003.49     47.88 o 
  -7   1   5      208.67      246.31     15.82 o 
  -5   1   5    25719.94    26095.19    151.27 o 
  -3   1   5     2010.06     1992.08     37.10 o 
  -1   1   5     4463.62     4198.72     52.09 o 
   1   1   5     4750.23     4568.77     55.51 o 
   3   1   5       37.03       47.50      7.77 o 
   5   1   5       35.84       53.06     10.36 o 
   7   1   5      839.08      894.07     43.42 o 
   9   1   5    16454.49    18210.43    163.91 o 
  11   1   5    13409.70    14684.04    140.96 o 
  13   1   5       80.68      119.47     28.32 o 
  15   1   5     3700.50     4034.12    104.58 o 
  17   1   5      620.28      628.70     66.81 o 
  19   1   5       64.74       49.39     26.51 o 
  21   1   5     1076.11     1067.82    117.52 o 
  23   1   5     1164.06     1126.97    153.56 o 
  25   1   5      217.05       84.75     65.55 o 
  27   1   5        8.87       15.22     54.91 o 
  29   1   5       47.26      117.89     72.02 o 
  31   1   5      217.16      340.99     98.44 o 
  33   1   5      385.53      423.71    123.28 o 
 -36   2   5       30.15      122.32     77.22 o 
 -34   2   5      953.97      971.54    139.83 o 
 -32   2   5       59.12       17.39     38.96 o 
 -30   2   5     1190.38     1077.57    117.27 o 
 -28   2   5      668.46      602.12     78.49 o 
 -26   2   5      652.74      613.42     76.25 o 
 -24   2   5     2674.76     2421.17    144.67 o 
 -22   2   5     5063.57     5147.64    162.16 o 
 -20   2   5     1154.43     1010.86     79.59 o 
 -18   2   5     3004.69     3009.85    108.94 o 
 -16   2   5      299.33      265.02     30.93 o 
 -14   2   5      441.23      424.15     45.68 o 
 -12   2   5      700.57      718.10     37.61 o 
 -10   2   5     4478.03     4701.04     81.99 o 
  -8   2   5    16611.02    17395.21    127.86 o 
  -6   2   5    27795.42    28540.31    142.98 o 
  -4   2   5     1822.76     1936.26     38.00 o 
  -2   2   5     1379.45     1274.95     34.77 o 
   0   2   5     4191.78     4178.83     55.38 o 
   2   2   5     4238.70     4140.47     68.58 o 
   4   2   5     2140.57     2133.14     59.64 o 
   6   2   5     4965.20     4870.63     88.30 o 
   8   2   5      124.14      101.53     22.52 o 
  10   2   5       51.32       53.31     22.52 o 
  12   2   5      343.42      299.68     47.05 o 
  14   2   5     1950.35     1860.98    109.07 o 
  16   2   5      790.77      828.14     84.50 o 
  18   2   5      789.51      766.47     73.10 o 
  20   2   5     5254.66     5497.16    196.47 o 
  22   2   5       33.19       47.40     32.71 o 
  24   2   5      128.23      151.15     37.88 o 
  26   2   5      219.67      306.81     64.40 o 
  28   2   5     2800.69     3204.74    405.52 o 
  30   2   5       45.83       93.01     75.01 o 
  32   2   5     1150.93     1326.90    268.94 o 
 -33   3   5     1401.47     1072.73    165.68 o 
 -31   3   5      422.99      319.36     63.94 o 
 -29   3   5     2546.40     2636.12    187.64 o 
 -27   3   5       12.45       33.24     24.39 o 
 -25   3   5     6252.38     6474.27    170.16 o 
 -23   3   5      139.24      121.76     25.23 o 
 -21   3   5        5.86       17.98     22.90 o 
 -19   3   5     2442.99     2549.37    120.91 o 
 -17   3   5     3790.02     4000.92    125.13 o 
 -15   3   5     1410.66     1402.51     91.74 o 
 -13   3   5      105.12      109.56     22.59 o 
 -11   3   5     6902.86     7105.14     99.21 o 
  -9   3   5        0.36       26.08     11.08 o 
  -7   3   5       26.58       32.24     13.50 o 
  -5   3   5      212.10      239.83     39.42 o 
  -3   3   5     5661.21     5793.35    104.90 o 
  -1   3   5      598.27      571.84     54.62 o 
   1   3   5      648.79      542.65     42.57 o 
   3   3   5     1434.50     1498.32    102.44 o 
   5   3   5      831.09      831.51     44.84 o 
   7   3   5     1388.57     1344.25     72.06 o 
   9   3   5      227.21      280.51     31.63 o 
  11   3   5     7439.26     7973.02    212.39 o 
  13   3   5     1025.81     1004.13     76.60 o 
  15   3   5      119.73      108.04     23.11 o 
  17   3   5      114.12       89.66     19.52 o 
  19   3   5     5227.75     5418.84    197.68 o 
  21   3   5       75.31       53.69     25.00 o 
  23   3   5      194.10      218.93     57.87 o 
  25   3   5      755.25      670.13     89.87 o 
  27   3   5        7.07      -36.56     69.16 o 
 -24   4   5       30.90       68.11     41.45 o 
 -22   4   5      114.59      106.49     44.49 o 
 -20   4   5     1656.71     1743.17    139.69 o 
 -18   4   5      943.27      968.75    102.77 o 
 -16   4   5      102.21      112.59     58.65 o 
 -14   4   5       26.13       64.77     27.68 o 
 -12   4   5      407.59      448.64     58.28 o 
 -10   4   5     1475.20     1656.35    129.95 o 
  -8   4   5      550.80      616.26     65.70 o 
  -6   4   5      697.42      735.01     87.46 o 
  -4   4   5        9.65       48.81     26.86 o 
  -2   4   5     1222.94     1316.46    102.99 o 
   0   4   5      514.90      474.17     68.94 o 
   2   4   5     2399.89     2477.67    144.39 o 
   4   4   5      336.76      242.08     57.46 o 
   6   4   5     1718.49     1820.24    141.53 o 
   8   4   5       99.84       82.73     35.17 o 
  10   4   5      192.35      257.14     54.63 o 
  12   4   5     3659.73     3874.04    282.33 o 
  14   4   5      199.99      155.16     60.88 o 
  16   4   5       87.14       48.81     29.71 o 
  18   4   5        2.54       52.34     54.00 o 
 -40   0   6      990.89      851.69    234.45 o 
 -38   0   6     2351.31     2356.48    335.19 o 
 -36   0   6     7232.06     7247.19    526.06 o 
 -34   0   6     8613.94     9025.32    506.29 o 
 -32   0   6      336.49      254.98    144.27 o 
 -30   0   6    21164.68    20614.78    680.07 o 
 -28   0   6    17733.09    18444.96    637.37 o 
 -26   0   6    39054.93    40459.90    867.78 o 
 -24   0   6     1117.22     1132.55    202.25 o 
 -22   0   6       13.86       18.14     57.45 o 
 -20   0   6    16482.74    16208.80    460.54 o 
 -18   0   6       33.72      114.99     86.19 o 
 -16   0   6     2100.23     1956.39    147.13 o 
 -14   0   6    20562.15    19444.11    493.43 o 
 -10   0   6    69213.29    67975.09   1895.55 o 
  -8   0   6    24940.24    24692.46    534.15 o 
  -6   0   6     2338.33     2431.87     85.70 o 
  -4   0   6    28777.07    29663.90    607.98 o 
  -2   0   6       44.10       32.22     28.18 o 
   0   0   6    10495.22    10932.90    385.72 o 
   2   0   6    21168.44    21379.14    245.77 o 
   4   0   6      683.27      686.75     56.21 o 
   6   0   6    73441.02    73295.32    667.54 o 
   8   0   6      235.06      418.12    138.44 o 
  10   0   6      198.39      188.55     58.30 o 
  12   0   6     3520.01     3240.49    210.11 o 
  14   0   6    34814.37    34702.47    709.99 o 
  16   0   6     3067.94     2608.92    778.65 o 
  18   0   6      622.89      726.45    231.14 o 
  20   0   6     1159.38      982.95    296.16 o 
  22   0   6        8.02      190.05    122.48 o 
  24   0   6     5601.17     4532.51    904.09 o 
  26   0   6      228.84      172.73    102.07 o 
  28   0   6     4020.77     4594.41    379.82 o 
  30   0   6     1591.96     1298.10    225.08 o 
  32   0   6     6883.19     7330.23    526.17 o 
  34   0   6      586.01      340.99    230.63 o 
 -39   1   6       83.57      204.96    108.70 o 
 -37   1   6      254.84      183.20     84.41 o 
 -35   1   6     5976.77     6283.02    381.99 o 
 -33   1   6      871.62      950.48    138.12 o 
 -31   1   6     3116.07     3078.71    203.08 o 
 -29   1   6     7069.11     7580.94    386.25 o 
 -27   1   6       69.20      103.31     65.76 o 
 -25   1   6     6617.02     6380.72    164.98 o 
 -23   1   6     1069.75     1203.45     78.78 o 
 -21   1   6    22888.27    22588.65    366.09 o 
 -19   1   6    14798.50    14910.27    174.82 o 
 -17   1   6    16665.39    16378.48    162.87 o 
 -15   1   6     1681.55     1509.58     57.43 o 
 -13   1   6     6177.26     6512.84    119.03 o 
 -11   1   6       55.44      123.58     11.19 o 
  -9   1   6    17062.58    18196.06    124.43 o 
  -7   1   6     4769.57     4740.34     62.29 o 
  -5   1   6      898.04      775.12     27.51 o 
  -3   1   6    56331.74    55645.15    459.49 o 
  -1   1   6    27906.36    28376.71    231.99 o 
   1   1   6        8.18       18.64      8.36 o 
   3   1   6      706.53      713.01     29.13 o 
   5   1   6    24512.01    24730.83    169.77 o 
   7   1   6    24894.63    26228.25    261.41 o 
   9   1   6     1404.58     1483.85     69.51 o 
  11   1   6     7597.87     7619.07    115.94 o 
  13   1   6      132.49       92.00     18.38 o 
  15   1   6     6140.91     6147.27    122.77 o 
  17   1   6     4743.47     4451.27    178.25 o 
  19   1   6     6710.43     6701.62    167.88 o 
  21   1   6     3100.71     2886.12    171.91 o 
  23   1   6     6984.90     7791.83    282.31 o 
  25   1   6    10457.41    10026.05    402.54 o 
  27   1   6      994.16      902.01    194.60 o 
  29   1   6        9.72      109.05     71.55 o 
  31   1   6      103.49       75.49     84.62 o 
  33   1   6      390.02      365.37    130.18 o 
 -38   2   6      825.95      775.24    153.83 o 
 -36   2   6      476.60      650.49    122.96 o 
 -34   2   6     3558.49     3802.13    239.10 o 
 -32   2   6      496.36      358.19     81.05 o 
 -30   2   6     4232.58     4186.13    253.67 o 
 -28   2   6      915.75      890.59     98.74 o 
 -26   2   6     4994.74     4949.99    168.34 o 
 -24   2   6       50.48       57.42     17.93 o 
 -22   2   6      567.92      539.86     58.75 o 
 -20   2   6     3103.85     3040.31    106.91 o 
 -18   2   6      838.50      843.57     69.69 o 
 -16   2   6     1610.41     1514.93     87.28 o 
 -14   2   6      557.87      521.50     39.51 o 
 -12   2   6    38603.80    39040.52    237.20 o 
 -10   2   6    10006.79     9838.26    105.56 o 
  -8   2   6    10881.07    11022.92     98.50 o 
  -6   2   6     1987.21     2041.59     43.38 o 
  -4   2   6    24029.22    24298.79    132.78 o 
  -2   2   6      416.71      472.63     37.20 o 
   0   2   6       12.31       33.12     10.11 o 
   2   2   6     1911.00     1926.28     51.32 o 
   4   2   6     2234.55     2255.88     62.34 o 
   6   2   6    37494.81    39386.89    253.41 o 
   8   2   6    11340.22    11622.82    177.89 o 
  10   2   6       46.89       60.43     16.53 o 
  12   2   6       19.38       17.39     17.36 o 
  14   2   6     8012.36     7940.92    193.56 o 
  16   2   6     1931.24     2113.94    178.01 o 
  18   2   6     1381.52     1236.26    112.24 o 
  20   2   6     4066.89     3879.13    202.14 o 
  22   2   6        2.76       44.76     31.17 o 
  24   2   6      738.33      642.89     85.81 o 
  26   2   6     1936.01     1977.79    180.68 o 
  28   2   6     1247.83     1250.02    199.40 o 
  30   2   6      363.12      270.37     97.55 o 
 -33   3   6      195.80      162.95     55.08 o 
 -31   3   6      121.29       43.77     74.14 o 
 -29   3   6      109.18      107.86     39.54 o 
 -27   3   6      774.40      678.99     64.94 o 
 -25   3   6     1657.80     1567.59    109.99 o 
 -23   3   6     1477.23     1375.08    103.00 o 
 -21   3   6     2927.35     2884.69    120.13 o 
 -19   3   6      334.83      369.18     31.80 o 
 -17   3   6     1837.53     1841.91    117.75 o 
 -15   3   6       12.14       37.29     18.88 o 
 -13   3   6     2022.17     2121.02     76.92 o 
 -11   3   6     5919.37     6021.81    100.26 o 
  -9   3   6     1552.04     1420.44     72.70 o 
  -7   3   6     2883.55     3079.91     90.97 o 
  -5   3   6     1875.84     1897.84     64.77 o 
  -3   3   6     6084.81     6147.51    104.29 o 
  -1   3   6      955.03      984.81     61.37 o 
   1   3   6     3365.28     3396.28    120.81 o 
   3   3   6        6.58       24.25      9.26 o 
   5   3   6     7152.18     7310.45    114.81 o 
   7   3   6       75.46       76.71     20.17 o 
   9   3   6     1072.43     1045.99     80.71 o 
  11   3   6     2397.28     2638.12    166.65 o 
  13   3   6      177.79      200.91     34.44 o 
  15   3   6     5065.85     5502.79    216.59 o 
  17   3   6     2374.35     2347.08    148.21 o 
  19   3   6      203.88      191.86     41.09 o 
  21   3   6      227.72      116.73     39.12 o 
  23   3   6     6724.64     6794.17    705.35 o 
  25   3   6      852.66      911.53    181.53 o 
 -24   4   6     1053.67      875.70    137.26 o 
 -22   4   6      152.71      191.37     50.98 o 
 -20   4   6      130.31      132.09     53.14 o 
 -18   4   6      153.77      152.78     42.58 o 
 -16   4   6      835.44      738.23    102.56 o 
 -14   4   6      551.02      478.84     72.55 o 
 -12   4   6        2.61       26.88     38.95 o 
 -10   4   6     1108.82     1119.87     94.07 o 
  -8   4   6        0.20        0.12     32.47 o 
  -6   4   6      158.89      175.78     37.87 o 
  -4   4   6      156.91      155.59     41.13 o 
  -2   4   6      618.04      640.40     79.11 o 
   0   4   6      266.51      294.13     52.27 o 
   2   4   6       43.08       80.29     33.46 o 
   4   4   6      562.83      487.91     64.04 o 
   6   4   6     4084.23     4651.31    226.37 o 
   8   4   6     1582.03     1701.88    132.16 o 
  10   4   6     2847.75     2957.29    218.30 o 
  12   4   6       55.91       92.32     36.93 o 
  14   4   6      524.93      508.49     70.55 o 
  16   4   6      655.79      598.48     80.89 o 
  18   4   6       98.18      102.89     38.32 o 
 -39   1   7       14.23       11.73     74.37 o 
 -37   1   7      106.42      121.81     87.18 o 
 -35   1   7      376.38      455.29    106.35 o 
 -33   1   7       16.36      -24.03     60.43 o 
 -31   1   7      147.46      171.04     79.22 o 
 -29   1   7     3805.61     3684.72    207.62 o 
 -27   1   7      520.36      384.17     65.63 o 
 -25   1   7       60.54       38.69     17.09 o 
 -23   1   7     1737.56     1630.44     77.79 o 
 -21   1   7     1243.38     1297.41     80.39 o 
 -19   1   7        0.95       23.52      9.68 o 
 -17   1   7      362.36      317.29     29.56 o 
 -15   1   7      406.17      468.87     50.61 o 
 -13   1   7     8662.53     9301.52    106.87 o 
 -11   1   7     1375.25     1444.80     38.25 o 
  -9   1   7     1254.59     1114.72     40.42 o 
  -7   1   7     7239.06     7476.60     86.37 o 
  -5   1   7     8621.65     8908.93     98.87 o 
  -3   1   7     5227.80     5211.08     74.23 o 
  -1   1   7       31.52       36.55     12.43 o 
   1   1   7      567.24      503.24     27.90 o 
   3   1   7      216.12      320.48     23.22 o 
   5   1   7      452.56      403.73     25.04 o 
   7   1   7      569.67      436.46     43.33 o 
   9   1   7      230.97      202.33     24.26 o 
  11   1   7     3449.03     3709.86     73.43 o 
  13   1   7     1615.07     1535.87     70.70 o 
  15   1   7     3105.47     3097.23    112.51 o 
  17   1   7      286.07      253.33     34.57 o 
  19   1   7     1106.75      950.51    120.62 o 
  21   1   7     1500.03     1071.49    124.76 o 
  23   1   7       94.38       31.46     26.89 o 
  25   1   7       45.00        9.66     51.24 o 
  27   1   7     1851.47     1906.73    197.94 o 
  29   1   7      761.72      445.86    127.38 o 
  31   1   7      396.30      307.56    177.22 o 
 -38   2   7     1707.20     1690.52    189.21 o 
 -36   2   7      245.21      239.48     85.48 o 
 -34   2   7       30.49      155.16     99.13 o 
 -32   2   7     4548.06     4264.54    213.37 o 
 -30   2   7     2296.55     2235.57    209.59 o 
 -28   2   7      693.99      579.48     73.80 o 
 -26   2   7    14849.77    14926.40    260.27 o 
 -24   2   7        0.92       25.57     12.99 o 
 -22   2   7        2.63       17.97     18.06 o 
 -20   2   7      666.16      673.84     63.00 o 
 -18   2   7     6127.95     5858.69    141.95 o 
 -16   2   7     3136.98     2817.98    119.99 o 
 -14   2   7      220.62      272.36     22.75 o 
 -12   2   7      326.93      290.02     28.09 o 
 -10   2   7     3726.77     3899.78     80.11 o 
  -8   2   7     2706.97     2716.22     56.66 o 
  -6   2   7     4183.21     4566.38     62.76 o 
  -4   2   7    27527.57    28376.63    156.76 o 
  -2   2   7     8775.82     9434.01     93.61 o 
   0   2   7    15314.98    15789.66    130.54 o 
   2   2   7     7085.44     7258.53     94.61 o 
   4   2   7     4157.29     4184.67     86.27 o 
   6   2   7     1637.36     1556.80     67.82 o 
   8   2   7     4509.08     4564.65    112.67 o 
  10   2   7     1456.33     1441.08    132.26 o 
  12   2   7     1073.82      969.05    130.50 o 
  14   2   7      210.18      153.44     23.99 o 
  16   2   7        4.72       14.04     23.90 o 
  18   2   7      819.40      678.32     99.28 o 
  20   2   7     2504.57     2069.71    159.26 o 
  22   2   7     5346.47     5431.91    253.74 o 
  24   2   7     1670.04     1428.99    259.93 o 
  26   2   7        0.17       35.72     55.64 o 
  28   2   7      440.86      282.96    126.26 o 
  30   2   7      186.74      -52.33     82.19 o 
 -33   3   7       20.53       73.56     64.26 o 
 -31   3   7      265.30      148.31     63.69 o 
 -29   3   7       79.29       75.51     33.35 o 
 -27   3   7     1785.13     1781.49    125.56 o 
 -25   3   7      206.41      236.52     44.56 o 
 -23   3   7      159.74       63.65     27.34 o 
 -21   3   7     2943.57     3076.68    141.50 o 
 -19   3   7      545.97      538.98     50.03 o 
 -17   3   7     1192.98     1127.67     67.86 o 
 -15   3   7        1.47       36.32     19.84 o 
 -13   3   7     4974.25     5152.34     99.42 o 
 -11   3   7      941.20      902.72     42.56 o 
  -9   3   7     5367.65     5848.33    149.03 o 
  -7   3   7     1029.82      900.51     62.34 o 
  -5   3   7      654.50      737.91     60.28 o 
  -3   3   7       13.40       23.79     16.54 o 
  -1   3   7       17.81       29.89     16.27 o 
   1   3   7    14671.40    14769.33    147.35 o 
   3   3   7      162.57      117.36     24.30 o 
   5   3   7     5222.34     5557.45    104.63 o 
   7   3   7     2929.27     3043.78    111.12 o 
   9   3   7     1691.86     1787.76    107.50 o 
  11   3   7     4573.54     4694.73    170.77 o 
  13   3   7     1791.84     1946.74    130.49 o 
  15   3   7      581.36      663.83     72.99 o 
  17   3   7     1285.51     1093.06    101.37 o 
  19   3   7     6135.56     7068.72    428.27 o 
  21   3   7      236.02      117.38     48.16 o 
  23   3   7      695.33      670.38    108.27 o 
  25   3   7      527.10      455.89    191.00 o 
 -24   4   7        3.46       41.15     46.57 o 
 -22   4   7        9.64       55.04     43.51 o 
 -20   4   7      317.77      388.29     64.06 o 
 -18   4   7     5337.71     5995.01    310.45 o 
 -16   4   7      225.28      204.07     70.10 o 
 -14   4   7      196.59      161.99     42.95 o 
 -12   4   7     3127.41     2890.87    186.98 o 
 -10   4   7      829.40      950.04     85.04 o 
  -8   4   7       71.10       81.21     26.60 o 
  -6   4   7     1311.66     1347.67    117.47 o 
  -4   4   7      223.16      210.87     63.04 o 
  -2   4   7        4.96       26.92     30.10 o 
   0   4   7     2047.75     2078.20    150.55 o 
   2   4   7      696.26      815.91     72.31 o 
   4   4   7     1439.17     1582.05    135.47 o 
   6   4   7      364.06      327.41     70.96 o 
   8   4   7     1819.35     1882.05    140.07 o 
  10   4   7      457.92      492.83     69.51 o 
  12   4   7     3022.11     2867.69    216.92 o 
  14   4   7       21.84       84.45     43.87 o 
  16   4   7       99.99       82.25     32.84 o 
 -42   0   8     2320.37     2106.87    328.59 o 
 -40   0   8      865.71      905.13    206.80 o 
 -38   0   8      607.64      514.78    176.22 o 
 -36   0   8        0.59       89.84    120.92 o 
 -34   0   8     2753.97     2774.00    297.89 o 
 -32   0   8      361.92      296.04    122.32 o 
 -30   0   8    14071.97    14078.03    564.43 o 
 -28   0   8      593.18      536.38    130.77 o 
 -26   0   8      105.53       98.66     38.45 o 
 -24   0   8    13230.92    13353.08    464.75 o 
 -22   0   8     4371.32     3702.62    237.24 o 
 -20   0   8    11466.16    10964.38    200.19 o 
 -18   0   8     2191.67     2526.44     71.43 o 
 -16   0   8    53861.14    58960.87   1144.26 o 
 -14   0   8      725.98      503.11     76.74 o 
 -12   0   8    16358.05    16269.08    307.34 o 
 -10   0   8    30227.53    29937.86    893.86 o 
  -8   0   8    18334.22    18198.46    294.46 o 
  -6   0   8    12677.35    12381.02    445.32 o 
  -4   0   8    13307.29    13438.93    480.57 o 
  -2   0   8    26634.97    27969.77   1044.27 o 
   0   0   8    13303.89    12699.56    435.30 o 
   2   0   8    21203.43    21705.32    252.63 o 
   4   0   8    29116.16    29335.83    664.53 o 
   6   0   8     4892.92     5177.92    271.61 o 
   8   0   8    18776.94    20963.15    568.85 o 
  10   0   8     8300.84     8188.77    417.58 o 
  12   0   8     3104.97     3011.59    218.80 o 
  14   0   8      591.70      504.71    228.91 o 
  16   0   8    18692.68    19142.67    686.83 o 
  18   0   8    42870.51    45081.07    955.02 o 
  20   0   8     6894.46     6559.93    386.64 o 
  22   0   8      524.04      423.13     99.02 o 
  24   0   8     3135.61     2925.54    300.88 o 
  26   0   8     9651.69     9776.19   1395.78 o 
  28   0   8      424.01      319.84    151.67 o 
  30   0   8     2588.24     2862.50    347.70 o 
  32   0   8     5074.63     5401.25    471.39 o 
 -41   1   8     1429.84     1475.22    191.13 o 
 -39   1   8      740.85      773.51    132.92 o 
 -37   1   8     1005.53     1040.86    141.41 o 
 -35   1   8     1206.19     1219.96    262.19 o 
 -33   1   8     9886.86    10007.52    358.23 o 
 -31   1   8      108.34       33.81     33.69 o 
 -29   1   8       30.22       50.91     17.67 o 
 -27   1   8      815.91      717.12     77.88 o 
 -25   1   8      144.15      108.04     17.67 o 
 -23   1   8       15.73        8.69     14.07 o 
 -21   1   8     2863.21     2761.28     77.32 o 
 -19   1   8     3969.63     3477.81     94.78 o 
 -17   1   8    15302.82    15290.89    145.27 o 
 -15   1   8     2565.21     2138.81     68.23 o 
 -13   1   8    18417.68    18410.23    203.25 o 
 -11   1   8     6501.40     6358.24     74.86 o 
  -9   1   8     4610.12     4289.28     66.70 o 
  -7   1   8     3391.29     3250.08     59.70 o 
  -5   1   8     5099.77     4874.93     80.48 o 
  -3   1   8       90.08       80.93     18.80 o 
  -1   1   8    12435.65    12881.93    134.46 o 
   1   1   8    33775.32    34959.28    248.51 o 
   3   1   8      625.09      617.37     33.27 o 
   5   1   8      420.83      343.31     25.59 o 
   7   1   8     5633.16     5167.59    139.66 o 
   9   1   8    55461.63    56254.23    272.75 o 
  11   1   8      288.44      257.37     27.67 o 
  13   1   8     7297.44     7630.61    137.17 o 
  15   1   8       58.68       23.55      7.93 o 
  17   1   8      995.18      972.89    112.58 o 
  19   1   8     2703.24     2440.55    174.53 o 
  21   1   8     3170.03     2959.00    287.90 o 
  23   1   8     2908.28     3108.85    567.27 o 
  25   1   8     2915.12     2655.45    316.52 o 
  27   1   8    15907.49    18155.49    696.45 o 
  29   1   8      246.10      339.41    112.40 o 
  31   1   8      948.57      972.07    160.40 o 
 -38   2   8     1867.26     1951.18    195.30 o 
 -36   2   8       37.44      128.77    101.81 o 
 -34   2   8     1605.06     1816.02    175.96 o 
 -32   2   8      826.19      714.94    101.78 o 
 -30   2   8     1085.99      916.89    109.30 o 
 -28   2   8     8168.42     7846.03    195.90 o 
 -26   2   8      413.04      440.26     57.17 o 
 -24   2   8     7258.18     7395.50    185.13 o 
 -22   2   8     1794.24     1723.26    108.44 o 
 -20   2   8     7558.68     7616.91    173.23 o 
 -18   2   8     1133.06     1071.53     68.06 o 
 -16   2   8     1513.31     1390.17     82.47 o 
 -14   2   8     4229.77     4265.96     83.85 o 
 -12   2   8     2714.75     2608.91     71.37 o 
 -10   2   8      477.64      410.88     28.75 o 
  -8   2   8     2156.04     2021.99     64.89 o 
  -6   2   8      761.87      857.66     43.25 o 
  -4   2   8     8801.17     9019.62     99.83 o 
  -2   2   8    34901.63    35907.06    280.72 o 
   0   2   8    19608.22    19649.59    162.94 o 
   2   2   8     5106.04     5067.05    101.56 o 
   4   2   8     6207.70     6138.75    102.80 o 
   6   2   8     3141.17     3147.83     82.97 o 
   8   2   8     2283.64     2497.00     97.29 o 
  10   2   8     2397.85     2284.90    147.86 o 
  12   2   8       17.24       15.28     13.61 o 
  14   2   8     2406.30     2389.96    179.01 o 
  16   2   8     4909.29     5005.46    203.89 o 
  18   2   8    20563.70    21727.11    380.85 o 
  20   2   8      149.26      121.51     32.94 o 
  22   2   8       38.26       62.01     73.76 o 
  24   2   8      138.73      128.65     63.50 o 
  26   2   8     2542.05     2390.30    250.97 o 
  28   2   8      329.64      320.88    192.71 o 
 -33   3   8     1022.49     1175.01    181.82 o 
 -31   3   8      769.04      520.86     89.99 o 
 -29   3   8     4117.01     4386.80    210.38 o 
 -27   3   8     1215.11     1143.20     92.44 o 
 -25   3   8     1939.35     2030.98    127.63 o 
 -23   3   8     2499.19     2576.03    163.52 o 
 -21   3   8      586.26      630.81     62.71 o 
 -19   3   8     4582.44     4553.36    138.88 o 
 -17   3   8      528.87      500.03     46.16 o 
 -15   3   8     3871.98     3896.50    101.48 o 
 -13   3   8        2.28       28.71     13.32 o 
 -11   3   8    14150.25    14839.75    156.58 o 
  -9   3   8    10743.53    11184.48    174.14 o 
  -7   3   8     1584.24     1515.81     94.01 o 
  -5   3   8     1738.73     1609.79    108.51 o 
  -3   3   8      521.03      601.81     53.67 o 
  -1   3   8     2527.96     2457.83    110.14 o 
   1   3   8     3647.47     3394.27     92.53 o 
   3   3   8      336.64      262.27     29.67 o 
   5   3   8      215.41      199.10     27.23 o 
   7   3   8     6218.71     6383.08    145.29 o 
   9   3   8     1366.30     1317.34     75.04 o 
  11   3   8       22.39       54.05     26.77 o 
  13   3   8       76.46       50.59     17.61 o 
  15   3   8     3885.79     3769.74    203.30 o 
  17   3   8     3188.86     3064.70    134.88 o 
  19   3   8       21.14       18.31     33.81 o 
  21   3   8      469.89      434.20     77.16 o 
  23   3   8      462.78      367.13    122.48 o 
 -24   4   8      310.97      190.27     54.30 o 
 -22   4   8      184.84      132.06     45.17 o 
 -20   4   8     1452.68     1452.95    146.33 o 
 -18   4   8     9171.82    11014.24    283.88 o 
 -16   4   8      119.80      127.25     67.49 o 
 -14   4   8       66.03       92.34     44.64 o 
 -12   4   8      187.63      150.98     44.28 o 
 -10   4   8      308.65      227.67     58.09 o 
  -8   4   8       78.77       76.96     32.32 o 
  -6   4   8        1.27       49.04     38.91 o 
  -4   4   8     1013.07      829.54     97.53 o 
  -2   4   8     4070.27     4256.31    245.53 o 
   0   4   8     3027.58     3496.48    213.93 o 
   2   4   8      911.26      817.55     84.28 o 
   4   4   8     2783.64     2625.31    175.37 o 
   6   4   8        1.34      -12.57     31.22 o 
   8   4   8     3021.50     2716.68    219.81 o 
  10   4   8      322.44      366.54    101.26 o 
  12   4   8       50.98       32.94     28.83 o 
  14   4   8       35.08       53.68     39.76 o 
  16   4   8        0.41        2.70     40.87 o 
 -41   1   9        2.59      150.50     94.39 o 
 -39   1   9       38.06       47.57     74.80 o 
 -37   1   9      484.35      583.55    139.00 o 
 -35   1   9        9.19       23.90     62.71 o 
 -33   1   9        6.60       -2.45     61.54 o 
 -31   1   9     7356.23     7349.71    441.43 o 
 -29   1   9     1385.63     1210.19    103.28 o 
 -27   1   9     1535.39     1355.95     92.98 o 
 -25   1   9      696.39      525.49     49.95 o 
 -23   1   9      111.82       41.73     14.12 o 
 -21   1   9      251.38      263.00     31.76 o 
 -19   1   9      202.31      334.65     28.20 o 
 -17   1   9      119.98      149.29     23.04 o 
 -15   1   9     6047.93     6479.58     84.10 o 
 -13   1   9      266.12      238.22     23.58 o 
 -11   1   9     1779.98     1920.81     52.33 o 
  -9   1   9     3546.08     3746.57     69.12 o 
  -7   1   9      151.48      112.43     20.92 o 
  -5   1   9     3457.82     3395.51     74.05 o 
  -3   1   9    18954.81    20247.52    213.45 o 
  -1   1   9      262.53      262.09     24.94 o 
   1   1   9       63.20       50.96      9.24 o 
   3   1   9     4782.00     5259.13     86.31 o 
   5   1   9     1177.62     1254.89     47.77 o 
   7   1   9    10444.97    11543.57    166.76 o 
   9   1   9       21.03       19.09     13.32 o 
  11   1   9      700.77      779.78     71.70 o 
  13   1   9     1844.93     1863.32    123.14 o 
  15   1   9       93.88       75.79     17.56 o 
  17   1   9      337.21      325.46     39.38 o 
  19   1   9     2119.36     1852.34    162.64 o 
  21   1   9       31.56      138.39     51.82 o 
  23   1   9        2.28      -60.54     56.14 o 
  25   1   9       41.34       30.24     64.90 o 
  27   1   9       35.14        1.85     73.82 o 
  29   1   9      708.93      822.59    157.47 o 
  31   1   9      233.97      392.50    137.61 o 
 -38   2   9      208.17      305.78    100.08 o 
 -36   2   9     1431.61     1572.19    170.78 o 
 -34   2   9       42.52       20.87     65.34 o 
 -32   2   9     1013.77     1112.30    134.64 o 
 -30   2   9      879.95      889.56     96.62 o 
 -28   2   9     1183.19     1026.31     94.87 o 
 -26   2   9      129.92      104.90     28.00 o 
 -24   2   9      364.03      310.09     39.79 o 
 -22   2   9     4440.56     4269.17    136.43 o 
 -20   2   9       50.91       69.32     21.33 o 
 -18   2   9     1023.76     1003.71     64.31 o 
 -16   2   9      195.76      167.52     23.21 o 
 -14   2   9     8343.54     8607.39    155.11 o 
 -12   2   9     3326.67     3316.61     73.62 o 
 -10   2   9    13456.51    13781.53    139.06 o 
  -8   2   9      746.09      795.97     50.04 o 
  -6   2   9      494.13      558.08     32.05 o 
  -4   2   9      292.01      339.78     23.90 o 
  -2   2   9     1444.29     1306.32     64.21 o 
   0   2   9     1756.11     1717.32     59.83 o 
   2   2   9     1455.84     1377.41     75.83 o 
   4   2   9     3330.40     3312.29    130.38 o 
   6   2   9     2078.43     2212.51     97.50 o 
   8   2   9      158.41      125.85     28.44 o 
  10   2   9       87.26       63.94     18.93 o 
  12   2   9     9675.96    10695.99    203.71 o 
  14   2   9     6433.01     6355.04    235.73 o 
  16   2   9     1422.66     1469.96    188.49 o 
  18   2   9     1705.30     1591.94    139.51 o 
  20   2   9      801.53      841.86    107.04 o 
  22   2   9      916.87      890.87    152.53 o 
  24   2   9      276.92      304.05     95.87 o 
  26   2   9     2758.13     3324.68    399.83 o 
  28   2   9      647.17      646.86    156.04 o 
 -33   3   9      639.84      856.47    135.71 o 
 -31   3   9     1447.76     1497.40    174.17 o 
 -29   3   9      492.07      407.23     67.79 o 
 -27   3   9     2811.51     2835.05    187.59 o 
 -25   3   9       25.66       20.60     25.77 o 
 -23   3   9     1500.67     1457.70     85.97 o 
 -21   3   9      314.59      284.28     56.06 o 
 -19   3   9     2480.44     2472.77    113.46 o 
 -17   3   9       58.14       56.65     26.31 o 
 -15   3   9       81.07      107.53     23.95 o 
 -13   3   9     9422.69     9732.42    151.78 o 
 -11   3   9       45.94       68.50     17.60 o 
  -9   3   9      175.47      162.71     18.92 o 
  -7   3   9       63.10       36.33     16.48 o 
  -5   3   9    14894.15    15482.59    220.14 o 
  -3   3   9      117.20       93.79     28.24 o 
  -1   3   9      170.11      184.61     25.37 o 
   1   3   9       79.90       97.27     17.75 o 
   3   3   9     1802.95     1733.68    102.51 o 
   5   3   9      201.53      191.71     31.92 o 
   7   3   9      406.44      394.22     42.09 o 
   9   3   9     2624.53     2714.71    109.18 o 
  11   3   9      568.95      558.38     55.59 o 
  13   3   9      399.52      384.35     45.93 o 
  15   3   9       77.98       42.39     24.80 o 
  17   3   9     4147.60     3627.27    226.20 o 
  19   3   9      155.59       84.96     30.67 o 
  21   3   9     1554.39     1206.38    288.29 o 
  23   3   9      671.94      633.53    134.27 o 
 -24   4   9        0.79        1.03     63.43 o 
 -22   4   9      266.98      262.17     58.99 o 
 -20   4   9     1249.36      988.95    160.42 o 
 -18   4   9      221.53      227.23     81.38 o 
 -16   4   9       22.65       17.87     33.74 o 
 -14   4   9      842.25      945.20     91.36 o 
 -12   4   9      525.38      472.34     67.82 o 
 -10   4   9      138.80      143.52     42.58 o 
  -8   4   9        0.03       44.84     26.84 o 
  -6   4   9     2892.35     2840.92    349.07 o 
  -4   4   9        0.64        9.91     40.98 o 
  -2   4   9     1104.77      980.39    119.30 o 
   0   4   9      383.47      239.76     48.42 o 
   2   4   9      783.35      832.78     84.63 o 
   4   4   9     2318.01     2571.80    177.70 o 
   6   4   9      654.33      682.71     80.23 o 
   8   4   9      155.50      127.75     40.69 o 
  10   4   9      196.73      124.19     60.76 o 
  12   4   9     1827.08     1779.70    208.39 o 
  14   4   9      325.74      239.08     87.29 o 
 -42   0  10      979.53     1214.06    267.09 o 
 -40   0  10      617.52      619.77    209.97 o 
 -38   0  10      753.89      928.51    260.85 o 
 -36   0  10     5630.79     6846.86    456.24 o 
 -34   0  10       43.18      157.23    112.97 o 
 -32   0  10       13.69       15.22     84.18 o 
 -30   0  10     1124.50     1100.54    177.75 o 
 -28   0  10     7484.15     7233.48    208.39 o 
 -26   0  10     6956.22     6500.26    187.61 o 
 -24   0  10     5632.58     5916.10    314.75 o 
 -22   0  10     3953.48     3628.65    237.08 o 
 -20   0  10      766.32      611.42    109.60 o 
 -18   0  10     3875.17     4742.96    245.45 o 
 -16   0  10      394.46      358.16     74.97 o 
 -14   0  10     1639.37     1644.35    140.00 o 
 -12   0  10      222.92      227.65     59.33 o 
 -10   0  10      696.38      621.80     90.59 o 
  -8   0  10    39930.09    39046.94    559.68 o 
  -6   0  10     9336.00     9267.51    221.08 o 
  -4   0  10     9226.30     9647.27    222.70 o 
  -2   0  10     1806.80     2083.67    145.48 o 
   0   0  10    13975.19    13308.46    404.62 o 
   2   0  10    13105.31    13103.00    208.22 o 
   4   0  10    11753.38    12128.96    372.36 o 
   8   0  10      806.91      701.74    210.94 o 
  10   0  10     7119.14     6930.95    331.76 o 
  12   0  10        0.24       -4.14     64.31 o 
  14   0  10     1274.20     1038.26    385.38 o 
  16   0  10     1929.94     2037.26    480.67 o 
  18   0  10     2654.50     2508.29    747.75 o 
  20   0  10       79.72      237.70    112.43 o 
  22   0  10    12213.00    12486.35    666.19 o 
  24   0  10      741.47      564.22    199.99 o 
  26   0  10      240.08      139.16    129.99 o 
  28   0  10     3354.14     4557.72    432.49 o 
  30   0  10     4787.93     5429.78    898.38 o 
 -41   1  10     5065.61     5485.61    315.16 o 
 -39   1  10     3353.85     3260.98    239.79 o 
 -37   1  10     2002.73     2286.98    210.34 o 
 -35   1  10     2350.83     2635.68    200.45 o 
 -33   1  10     6825.38     7181.72    302.88 o 
 -31   1  10     4417.80     4330.84    230.15 o 
 -29   1  10     3087.80     2702.19    204.06 o 
 -27   1  10     5396.46     5050.09    156.99 o 
 -25   1  10     2095.35     1969.23     67.51 o 
 -23   1  10       16.97       27.01     14.44 o 
 -21   1  10    10472.48    10568.87    172.53 o 
 -19   1  10    13087.66    12946.63    194.48 o 
 -17   1  10    15038.36    14251.54    205.48 o 
 -15   1  10      249.71      235.10     21.82 o 
 -13   1  10     3136.99     2965.00     72.62 o 
 -11   1  10     8882.58     8660.71     98.31 o 
  -9   1  10      154.55       86.11     14.32 o 
  -7   1  10    15399.87    16370.04    287.39 o 
  -5   1  10      959.68     1177.60     54.75 o 
  -3   1  10    16285.61    16795.26    217.75 o 
  -1   1  10     6470.10     6989.21    100.70 o 
   1   1  10    26603.10    27213.91    208.45 o 
   3   1  10      366.14      321.80     32.29 o 
   5   1  10      175.83      133.54     23.41 o 
   7   1  10     1239.11     1157.33     81.06 o 
   9   1  10       82.76       42.95     26.16 o 
  11   1  10     9733.94    10139.40    260.24 o 
  13   1  10     6455.27     6500.82    132.48 o 
  15   1  10      646.56      633.28     92.07 o 
  17   1  10       43.92       70.47     21.65 o 
  19   1  10    15394.67    14641.92    429.89 o 
  21   1  10      879.08      871.66    144.24 o 
  23   1  10      201.06      328.33    157.49 o 
  25   1  10      501.23      518.97    108.47 o 
  27   1  10       19.25       61.89     82.70 o 
  29   1  10     1460.28     1816.34    218.03 o 
 -38   2  10      606.97      712.56    138.23 o 
 -36   2  10     1759.18     2055.84    187.97 o 
 -34   2  10      566.62      631.35    124.18 o 
 -32   2  10     6911.70     7062.62    507.37 o 
 -30   2  10     2880.49     2912.64    205.95 o 
 -28   2  10     2032.43     1982.48    141.55 o 
 -26   2  10      460.17      477.87     58.96 o 
 -24   2  10        8.63       31.25     18.43 o 
 -22   2  10     1454.36     1492.01     82.59 o 
 -20   2  10     2854.90     2890.62    110.05 o 
 -18   2  10     1332.49     1241.29     81.25 o 
 -16   2  10     8442.92     8688.28    147.06 o 
 -14   2  10       33.68       67.04     22.07 o 
 -12   2  10     5838.14     5790.55    105.14 o 
 -10   2  10     7133.05     7165.96    116.52 o 
  -8   2  10     2284.02     2058.99     68.06 o 
  -6   2  10     1293.46     1426.56     59.68 o 
  -4   2  10     4037.95     4003.60     90.61 o 
  -2   2  10      890.99      881.89     50.68 o 
   0   2  10     3821.22     3991.31     85.17 o 
   2   2  10     4459.78     4002.07    133.05 o 
   4   2  10        5.94       12.08     18.04 o 
   6   2  10      556.46      528.76     56.44 o 
   8   2  10      809.33      822.49     75.58 o 
  10   2  10    27498.54    28598.52    465.18 o 
  12   2  10      758.50      814.97     73.06 o 
  14   2  10      877.42      911.18     83.13 o 
  16   2  10      102.26       94.89     26.12 o 
  18   2  10     3107.94     3328.79    189.23 o 
  20   2  10     2270.24     2094.44    405.62 o 
  22   2  10      304.99      213.51     68.55 o 
  24   2  10      603.24      816.35    143.63 o 
  26   2  10       27.57       32.45     64.36 o 
 -33   3  10      877.14     1030.93    171.83 o 
 -31   3  10      135.82       79.02     54.52 o 
 -29   3  10      515.59      547.51     72.72 o 
 -27   3  10      360.05      295.08     63.91 o 
 -25   3  10     3836.00     4023.49    175.69 o 
 -23   3  10     5967.42     6105.17    178.78 o 
 -21   3  10     3973.16     4221.35    175.34 o 
 -19   3  10     2030.75     2022.85    112.53 o 
 -17   3  10      601.23      550.10     45.88 o 
 -15   3  10     5008.40     5043.96    127.90 o 
 -13   3  10     4722.61     4838.08    109.07 o 
 -11   3  10      399.65      395.97     36.47 o 
  -9   3  10      117.95      100.87     22.69 o 
  -7   3  10    12497.99    13061.88    217.27 o 
  -5   3  10     4101.96     4076.17    144.60 o 
  -3   3  10      138.15      142.41     24.50 o 
  -1   3  10     1596.82     1535.60    109.51 o 
   1   3  10    11813.00    12517.19    190.39 o 
   3   3  10     2322.71     2202.91    113.96 o 
   5   3  10     8122.53     8808.09    162.42 o 
   7   3  10      278.92      195.52     27.62 o 
   9   3  10      155.61      101.96     31.30 o 
  11   3  10     1410.70     1326.20    167.84 o 
  13   3  10        3.74       22.83     28.90 o 
  15   3  10     1277.27     1228.93     99.16 o 
  17   3  10       67.72       49.85     28.21 o 
  19   3  10     1771.74     2648.16    521.74 o 
  21   3  10     1576.04     1665.98    207.34 o 
 -24   4  10      731.59      566.46     93.36 o 
 -22   4  10      141.41       86.55     46.27 o 
 -20   4  10       34.11       76.89     48.76 o 
 -18   4  10      515.12      423.56     88.78 o 
 -16   4  10     7621.45     8342.15    285.66 o 
 -14   4  10     5404.37     5804.91    343.16 o 
 -12   4  10     3694.06     3889.28    214.77 o 
 -10   4  10      549.17      363.19     68.89 o 
  -8   4  10     5062.27     5261.95    334.22 o 
  -6   4  10     5043.98     5323.48    506.19 o 
  -4   4  10     2316.27     2339.24    303.12 o 
  -2   4  10      113.52       86.55     47.84 o 
   0   4  10     2875.50     2781.11    355.36 o 
   2   4  10      480.83      612.39     72.91 o 
   4   4  10      420.09      320.86     55.30 o 
   6   4  10       34.02       73.34     43.38 o 
   8   4  10     2826.20     2554.63    260.32 o 
  10   4  10     4710.99     5347.81    348.67 o 
  12   4  10     1859.38     1771.92    236.92 o 
  14   4  10      368.94      313.64     79.43 o 
 -41   1  11       74.52      128.05    106.70 o 
 -39   1  11      232.42      309.36     97.42 o 
 -37   1  11     1039.35     1179.63    204.24 o 
 -35   1  11      494.56      378.77     89.88 o 
 -33   1  11      175.62       86.72     69.00 o 
 -31   1  11     1550.01     1398.59    139.74 o 
 -29   1  11     1637.14     1633.23    124.39 o 
 -27   1  11      157.48      135.01     35.85 o 
 -25   1  11     1890.90     1682.27     90.40 o 
 -23   1  11     1731.89     1552.27     91.64 o 
 -21   1  11      109.62       72.73     31.37 o 
 -19   1  11      326.24      310.72     51.93 o 
 -17   1  11     5716.25     6121.27    118.34 o 
 -15   1  11     1607.68     1453.77     67.22 o 
 -13   1  11        2.35       12.85     12.98 o 
 -11   1  11     2513.52     2406.45     65.63 o 
  -9   1  11      368.74      295.03     35.82 o 
  -7   1  11     4582.61     4573.13    219.34 o 
  -5   1  11     6936.69     7285.08    207.32 o 
  -3   1  11     1050.20      885.87     88.62 o 
  -1   1  11        0.68       31.81     13.93 o 
   1   1  11      179.89      116.83     19.65 o 
   3   1  11      495.84      423.37     49.05 o 
   5   1  11       40.86       33.32     15.72 o 
   7   1  11        1.36      -29.19     33.42 o 
   9   1  11     5481.65     5374.79    375.21 o 
  11   1  11      304.03      308.80     42.97 o 
  13   1  11      268.38      198.64     33.35 o 
  15   1  11       52.23       61.44     16.68 o 
  17   1  11     1565.58     1310.39    246.65 o 
  19   1  11      121.50       98.11     59.38 o 
  21   1  11      310.06      122.27     49.51 o 
  23   1  11      275.40      265.80     63.61 o 
  25   1  11     2210.80     1975.18    235.83 o 
  27   1  11      406.30      465.12    153.01 o 
  29   1  11       10.64      -20.04     97.96 o 
 -38   2  11      764.89     1048.73    158.26 o 
 -36   2  11     1719.63     1683.39    171.54 o 
 -34   2  11     4024.10     4060.11    240.53 o 
 -32   2  11      452.18      623.72    109.32 o 
 -30   2  11     3146.76     3114.98    187.49 o 
 -28   2  11       24.27       28.50     25.25 o 
 -26   2  11        4.39       85.63     31.50 o 
 -24   2  11      601.87      537.97     51.47 o 
 -22   2  11      475.09      456.57     63.15 o 
 -20   2  11     4290.52     4428.82    143.91 o 
 -18   2  11     4692.90     4712.97    108.87 o 
 -16   2  11     1079.87     1109.96     59.73 o 
 -14   2  11     8044.64     8255.84    170.48 o 
 -12   2  11      268.73      220.11     31.25 o 
 -10   2  11     2101.72     1948.50     67.63 o 
  -8   2  11     4517.55     4717.68    134.62 o 
  -6   2  11     1267.36     1066.31     63.33 o 
  -4   2  11     1767.69     1687.12     72.10 o 
  -2   2  11        9.00       36.54     16.36 o 
   0   2  11     1498.72     1543.27     90.10 o 
   2   2  11     7259.53     7224.22    154.41 o 
   4   2  11      430.27      388.71     42.63 o 
   6   2  11     1792.30     1712.48     78.50 o 
   8   2  11    17846.12    18486.13    314.24 o 
  10   2  11     3111.43     2856.93    195.02 o 
  12   2  11      589.03      592.11     89.20 o 
  14   2  11     1005.18      950.57    140.97 o 
  16   2  11      113.05      178.96     53.87 o 
  18   2  11        6.58       66.42     29.91 o 
  20   2  11     1397.21     1499.09    156.23 o 
  22   2  11      324.00      310.65    109.50 o 
  24   2  11      271.22      220.05     59.55 o 
  26   2  11       91.64       85.47     68.45 o 
 -33   3  11       77.33       58.76     60.47 o 
 -31   3  11     1482.99     1175.98    181.03 o 
 -29   3  11     2865.86     2531.45    219.70 o 
 -27   3  11     2817.72     2107.59    341.91 o 
 -25   3  11     2974.79     3013.03    163.29 o 
 -23   3  11     3452.71     3218.63    220.36 o 
 -21   3  11      723.76      672.26     69.24 o 
 -19   3  11     2644.72     2907.93    119.75 o 
 -17   3  11     3760.48     3923.26    108.73 o 
 -15   3  11     4055.14     4050.68    136.45 o 
 -13   3  11      570.59      485.26     39.96 o 
 -11   3  11        3.21        0.42     17.59 o 
  -9   3  11        0.83       24.56     25.88 o 
  -7   3  11     1271.55     1451.19     97.18 o 
  -5   3  11     5787.41     5784.86    144.52 o 
  -3   3  11     4206.08     4302.61    130.72 o 
  -1   3  11     2013.82     1972.16    165.66 o 
   1   3  11      319.17      343.04     36.31 o 
   3   3  11     9969.85    10437.50    179.44 o 
   5   3  11     3474.99     3543.51    139.72 o 
   7   3  11      127.72      141.86     32.26 o 
   9   3  11        0.67        5.55     21.03 o 
  11   3  11     1478.95     1678.35    121.52 o 
  13   3  11      689.77      676.72     68.61 o 
  15   3  11      137.43       84.33     38.87 o 
  17   3  11     2323.39     2627.52    256.43 o 
  19   3  11       72.32       23.11     75.80 o 
  21   3  11      129.65       97.46     85.29 o 
 -24   4  11      618.21      586.44    105.59 o 
 -22   4  11       43.35       33.72     55.05 o 
 -20   4  11      361.45      379.17    102.68 o 
 -18   4  11     1481.21     1275.65    181.48 o 
 -16   4  11     1043.14      935.60     98.27 o 
 -14   4  11     2324.49     2601.61    180.54 o 
 -12   4  11      379.59      380.51     45.60 o 
 -10   4  11       11.12       37.99     23.48 o 
  -8   4  11      749.62      775.32     92.86 o 
  -6   4  11     3486.94     3354.83    409.32 o 
  -4   4  11      166.35      104.70     39.73 o 
  -2   4  11       63.76       33.33     38.30 o 
   0   4  11     2541.56     2306.81    281.55 o 
   2   4  11       25.79       47.11     43.23 o 
   4   4  11       62.84       83.18     41.14 o 
   6   4  11       46.20       -7.69     44.06 o 
   8   4  11      138.17      227.53     64.40 o 
  10   4  11      197.05       92.87     54.41 o 
  12   4  11      824.31      704.60    124.76 o 
 -42   0  12     2422.95     2616.90    329.69 o 
 -40   0  12     4135.77     4763.74    427.97 o 
 -38   0  12     9073.08     9814.95    573.82 o 
 -36   0  12     1259.92     1169.30    224.18 o 
 -34   0  12      522.36      561.12    167.41 o 
 -32   0  12     4086.70     3930.63    324.24 o 
 -30   0  12        6.20      115.89     90.10 o 
 -28   0  12      312.85      226.18    104.35 o 
 -26   0  12       12.01      -26.10     68.70 o 
 -24   0  12    24490.78    23823.82    628.45 o 
 -22   0  12    13510.48    12674.11    444.38 o 
 -20   0  12     6707.22     5250.30    283.01 o 
 -18   0  12     5728.26     5880.76    276.49 o 
 -16   0  12     8897.27     8251.93    272.34 o 
 -14   0  12      422.25      311.97     72.36 o 
 -12   0  12     4526.54     4527.96    229.77 o 
 -10   0  12     8490.90     7651.48    301.90 o 
  -8   0  12      259.33      233.00     65.80 o 
  -6   0  12    70463.09    71121.33   1310.16 o 
  -4   0  12    44583.47    48399.63    977.86 o 
  -2   0  12     1786.29     1885.58    153.79 o 
   0   0  12       39.08       33.07     52.67 o 
   2   0  12    53489.02    53739.42    510.18 o 
   4   0  12    13394.51    14383.56    442.48 o 
   6   0  12      315.23      424.99     90.63 o 
   8   0  12     3727.23     3582.82    418.55 o 
  10   0  12     1278.81     1246.31    436.52 o 
  12   0  12     4953.84     4760.88    303.63 o 
  14   0  12     3260.18     3232.04    844.95 o 
  16   0  12     3599.52     4180.96    322.25 o 
  18   0  12      540.48      553.39    163.58 o 
  20   0  12     5574.47     6381.06    419.55 o 
  22   0  12     3048.39     3077.89    649.49 o 
  24   0  12      917.27     1332.85    325.82 o 
  26   0  12       60.12      125.89     57.19 o 
  28   0  12     2630.59     2418.02    686.83 o 
 -41   1  12       39.68       30.33     83.57 o 
 -39   1  12      106.06      138.02     86.32 o 
 -37   1  12     3426.98     3762.01    443.02 o 
 -35   1  12      306.48      158.20     76.95 o 
 -33   1  12     3816.97     3682.74    225.30 o 
 -31   1  12     2068.80     2057.02    169.14 o 
 -29   1  12    19872.15    20933.02    473.35 o 
 -27   1  12      178.28      154.67     39.73 o 
 -25   1  12        0.30        5.78     35.65 o 
 -23   1  12       69.14       19.91     19.84 o 
 -21   1  12     8703.88     8978.18    264.03 o 
 -19   1  12     1982.96     1811.13    119.72 o 
 -17   1  12     4922.97     5074.12    127.95 o 
 -15   1  12    28825.68    28629.97    209.10 o 
 -13   1  12     6367.25     6276.75     90.17 o 
 -11   1  12    15564.96    15289.85    294.64 o 
  -9   1  12       29.56       48.87     26.81 o 
  -7   1  12    20680.45    19925.36    316.04 o 
  -5   1  12     9765.70     9669.27    222.58 o 
  -3   1  12    12638.13    12762.93    197.04 o 
  -1   1  12     1359.14     1275.97     90.76 o 
   1   1  12       34.47       29.39     13.05 o 
   3   1  12    13473.78    13611.82    165.22 o 
   5   1  12     3037.58     2938.22    100.18 o 
   7   1  12       28.48      -12.70     41.28 o 
   9   1  12      197.45      127.67     57.75 o 
  11   1  12    32276.63    33961.96    568.08 o 
  13   1  12    19794.65    20032.07    302.76 o 
  15   1  12      597.52      569.06     94.51 o 
  17   1  12      515.35      536.20    118.71 o 
  19   1  12     2295.58     2382.00    485.61 o 
  21   1  12      317.89      296.41     64.90 o 
  23   1  12      827.50      817.82    154.93 o 
  25   1  12      930.87     1189.89    203.53 o 
  27   1  12      274.04      207.21    111.20 o 
 -38   2  12     7141.45     7524.84    347.01 o 
 -36   2  12       18.93       36.12     69.55 o 
 -34   2  12      135.46      150.95     90.56 o 
 -32   2  12        0.74       66.54    109.45 o 
 -30   2  12       73.60       76.29     30.07 o 
 -28   2  12     2030.24     1934.71    141.68 o 
 -26   2  12       89.64       70.14     32.68 o 
 -24   2  12    11456.30    11294.36    242.36 o 
 -22   2  12     6050.37     5946.70    244.58 o 
 -20   2  12    16966.62    17540.86    244.10 o 
 -18   2  12      377.64      362.53     37.82 o 
 -16   2  12     5758.05     5858.80    158.70 o 
 -14   2  12     1305.15     1376.35     73.86 o 
 -12   2  12     1511.42     1417.72     79.00 o 
 -10   2  12       16.67       54.45     19.28 o 
  -8   2  12        9.65       13.79     16.72 o 
  -6   2  12    18405.83    18596.94    235.65 o 
  -4   2  12     3769.41     3623.43    103.24 o 
  -2   2  12     1010.92      987.91     72.65 o 
   0   2  12     1090.01     1039.88     79.35 o 
   2   2  12    13204.21    12985.32    216.45 o 
   4   2  12      668.17      550.94     72.87 o 
   6   2  12     1052.93      942.41     62.04 o 
   8   2  12     1830.83     1946.04    143.12 o 
  10   2  12     2052.24     2144.10    149.22 o 
  12   2  12     1661.07     1425.79    124.60 o 
  14   2  12     1720.32     1669.71    145.60 o 
  16   2  12      272.60      406.42     85.09 o 
  18   2  12       16.10       81.30     46.69 o 
  20   2  12     4606.86     4661.32    344.34 o 
  22   2  12     6147.03     6113.59    419.68 o 
  24   2  12       72.36       68.52     56.22 o 
 -33   3  12      488.35      563.79    179.09 o 
 -31   3  12      316.64      349.57    131.80 o 
 -29   3  12     4597.89     4023.49    432.22 o 
 -27   3  12      810.24      796.47     98.35 o 
 -25   3  12      690.06      623.70     73.26 o 
 -23   3  12       84.32       78.12     30.53 o 
 -21   3  12       72.39      109.08     40.98 o 
 -19   3  12       88.13       53.32     24.42 o 
 -17   3  12     1316.10     1374.23     77.65 o 
 -15   3  12     2740.23     2849.70    106.61 o 
 -13   3  12     3111.53     3135.54    113.70 o 
 -11   3  12     2652.32     2656.51    102.33 o 
  -9   3  12      866.49      835.48     54.83 o 
  -7   3  12     9403.64     9531.15    173.70 o 
  -5   3  12       12.80       20.87     12.19 o 
  -3   3  12     1750.26     1435.32     89.87 o 
  -1   3  12      333.18      301.00     39.42 o 
   1   3  12       32.29       33.30     19.59 o 
   3   3  12     1052.93     1018.61    106.80 o 
   5   3  12    10108.22    10513.42    213.86 o 
   7   3  12      494.70      511.65     63.35 o 
   9   3  12        0.14       27.83     24.82 o 
  11   3  12      320.34      320.75     51.50 o 
  13   3  12     1237.08     1154.65    103.08 o 
  15   3  12      155.28       93.56     32.79 o 
  17   3  12     2372.40     2465.75    549.85 o 
  19   3  12       28.93      -40.71     99.41 o 
 -24   4  12     1624.11     1473.17    171.12 o 
 -22   4  12      349.52      243.99     60.15 o 
 -20   4  12     3892.46     3327.45    616.86 o 
 -18   4  12       65.38        9.95     33.37 o 
 -16   4  12      581.67      613.77     78.41 o 
 -14   4  12      581.40      490.15     72.58 o 
 -12   4  12       51.46       72.38     39.07 o 
 -10   4  12      560.22      479.24     88.09 o 
  -8   4  12      117.68      134.20     36.58 o 
  -6   4  12       24.45       13.68     26.24 o 
  -4   4  12     3269.01     3278.20    416.39 o 
  -2   4  12      750.81      907.94    131.44 o 
   0   4  12     2980.88     2805.97    317.44 o 
   2   4  12     1831.79     1757.59    148.23 o 
   4   4  12      103.27       79.93     49.04 o 
   6   4  12       19.32       18.45     41.04 o 
   8   4  12      124.29      124.88     51.26 o 
  10   4  12       57.65       75.04     57.66 o 
 -41   1  13      319.56      252.07     98.35 o 
 -39   1  13      870.48      873.27    139.86 o 
 -37   1  13       64.27       10.44     65.67 o 
 -35   1  13     1448.87     1253.96    153.09 o 
 -33   1  13     1988.17     1889.56    172.03 o 
 -31   1  13      333.09      199.19     72.89 o 
 -29   1  13     1065.94     1056.83    123.12 o 
 -27   1  13      432.89      294.44     53.23 o 
 -25   1  13       18.32        8.79     50.51 o 
 -23   1  13        4.21       31.51     45.84 o 
 -21   1  13       45.82       43.89     44.98 o 
 -19   1  13     6787.52     7015.24    151.32 o 
 -17   1  13      706.82      561.72     51.22 o 
 -15   1  13        7.21       29.79     13.78 o 
 -13   1  13      169.91      159.31     27.52 o 
 -11   1  13     4119.02     4105.73    119.85 o 
  -9   1  13        0.75      -25.33     34.99 o 
  -7   1  13    14997.72    15738.10    293.45 o 
  -5   1  13     2999.70     3147.89    141.88 o 
  -3   1  13     2096.71     2255.39     78.95 o 
  -1   1  13      171.72      205.78     26.91 o 
   1   1  13      502.29      484.78     46.66 o 
   3   1  13     4562.45     4643.18    121.80 o 
   5   1  13      762.11      683.18     38.60 o 
   7   1  13     2001.39     1831.66    184.19 o 
   9   1  13     4840.53     4657.48    330.94 o 
  11   1  13      423.96      425.43     78.26 o 
  13   1  13       17.65      -19.70     35.14 o 
  15   1  13     3657.38     3672.57    540.03 o 
  17   1  13       19.43       30.07     51.86 o 
  19   1  13       12.13       67.01     30.67 o 
  21   1  13     1998.38     1570.81    224.51 o 
  23   1  13      253.83      116.15     66.52 o 
  25   1  13        7.29       17.55     67.89 o 
  27   1  13      264.09      476.57    132.83 o 
 -38   2  13      651.35      811.18    144.92 o 
 -36   2  13     1578.78     1640.49    172.94 o 
 -34   2  13      329.03      262.32     86.30 o 
 -32   2  13      709.42      696.59    114.45 o 
 -30   2  13     3223.80     3027.24    193.41 o 
 -28   2  13     1772.36     1928.27    150.64 o 
 -26   2  13      879.25      772.55     86.86 o 
 -24   2  13     2942.06     2764.89    123.19 o 
 -22   2  13     1374.65     1312.10    104.60 o 
 -20   2  13       16.21       41.22     20.46 o 
 -18   2  13        2.21       33.59     18.08 o 
 -16   2  13     1736.39     1712.52    105.01 o 
 -14   2  13      232.87      218.66     58.36 o 
 -12   2  13     3414.01     2972.82    149.77 o 
 -10   2  13     5023.37     5055.30    125.61 o 
  -8   2  13        4.13       12.45     21.07 o 
  -6   2  13       25.27       29.27     19.46 o 
  -4   2  13     3173.27     3381.55    139.03 o 
  -2   2  13     5151.07     4987.69    150.68 o 
   0   2  13      329.02      327.56     41.82 o 
   2   2  13     2105.42     1632.43    171.74 o 
   4   2  13       57.85       67.42     30.58 o 
   6   2  13      129.81       80.49     29.14 o 
   8   2  13     1248.17     1297.32    200.34 o 
  10   2  13     6506.45     6754.18    204.55 o 
  12   2  13     3382.81     3332.95    174.39 o 
  14   2  13     1210.10     1134.24    107.17 o 
  16   2  13        3.53       57.51     31.05 o 
  18   2  13     1346.26     1161.28    127.67 o 
  20   2  13     1251.25     1283.34    192.20 o 
  22   2  13     1107.70     1049.83    205.71 o 
  24   2  13     1075.11     1247.01    214.20 o 
 -33   3  13       33.12       25.66     61.85 o 
 -31   3  13       12.12       -1.98     58.80 o 
 -29   3  13      812.48      924.70    159.78 o 
 -27   3  13      312.54      137.45     64.42 o 
 -25   3  13     2043.02     1928.62    156.50 o 
 -23   3  13        0.13       77.33     35.27 o 
 -21   3  13     3496.74     3783.58    169.02 o 
 -19   3  13     1777.17     1779.98     84.88 o 
 -17   3  13      587.55      454.51     51.46 o 
 -15   3  13     3286.30     2953.93    140.56 o 
 -13   3  13     2267.65     2367.14    125.33 o 
 -11   3  13     1163.32     1141.05     78.82 o 
  -9   3  13     3241.57     3272.54    122.63 o 
  -7   3  13     4523.56     4500.36    142.83 o 
  -5   3  13       10.92       21.80     21.73 o 
  -3   3  13       95.30      101.11     19.89 o 
  -1   3  13     2184.83     2147.30    182.92 o 
   1   3  13      832.31      778.84     89.08 o 
   3   3  13      317.32      304.59     48.08 o 
   5   3  13      390.46      367.58     42.08 o 
   7   3  13     7242.81     7644.13    197.25 o 
   9   3  13      326.04      235.61     47.36 o 
  11   3  13      326.53      285.66     59.71 o 
  13   3  13       77.29       64.60     43.58 o 
  15   3  13     1573.05     1782.47    351.94 o 
  17   3  13      186.80      145.62     84.48 o 
  19   3  13     1861.56     1909.08    460.01 o 
 -24   4  13      246.90      311.73     74.24 o 
 -22   4  13     1650.57     1632.79    182.67 o 
 -20   4  13      184.40      204.71     63.93 o 
 -18   4  13      322.48      304.58     62.27 o 
 -16   4  13      108.44       76.33     40.81 o 
 -14   4  13     1122.26     1070.40    119.11 o 
 -12   4  13      631.70      623.72     85.77 o 
 -10   4  13      424.68      431.77     43.47 o 
  -8   4  13     2426.78     2291.90    287.85 o 
  -6   4  13        0.60       27.17     28.66 o 
  -4   4  13     1635.96     1760.59    191.86 o 
  -2   4  13      582.37      652.79     90.88 o 
   0   4  13      667.47      648.68     94.71 o 
   2   4  13      810.24      699.48     91.75 o 
   4   4  13      106.73      171.47     64.81 o 
   6   4  13      138.56      188.86     67.52 o 
   8   4  13      308.22      518.12    109.22 o 
 -42   0  14     1613.15     1910.16    305.94 o 
 -40   0  14      170.75      256.30    159.09 o 
 -38   0  14      949.44      976.43    230.95 o 
 -36   0  14    10339.40    10642.78    569.91 o 
 -34   0  14     4000.76     3932.29    340.62 o 
 -32   0  14     1836.55     1669.87    230.68 o 
 -30   0  14     5455.63     4655.50    336.80 o 
 -28   0  14     6284.64     5571.77    349.08 o 
 -26   0  14     1471.91     1838.20    199.94 o 
 -24   0  14     5500.60     5657.11    324.81 o 
 -22   0  14    10312.96    10158.60    412.16 o 
 -20   0  14    11051.64    10799.54    409.21 o 
 -18   0  14     5204.83     5327.12     62.11 o 
 -16   0  14    18429.57    18799.22    508.99 o 
 -14   0  14     7165.03     7239.81    310.40 o 
 -12   0  14    15425.82    14980.87    430.20 o 
 -10   0  14    27244.65    26935.20    566.89 o 
  -8   0  14    74394.20    80205.31    970.83 o 
  -6   0  14    20855.66    23502.92    527.22 o 
  -4   0  14     3716.03     3782.29    230.37 o 
  -2   0  14      544.68      444.72     94.28 o 
   0   0  14     1572.34     1712.94    166.05 o 
   2   0  14      358.40      377.57     46.26 o 
   4   0  14    11548.80    11653.12    428.86 o 
   6   0  14    64615.34    67475.63   1050.56 o 
   8   0  14    50893.64    51871.39    991.41 o 
  10   0  14     1136.98     1139.89    388.46 o 
  12   0  14      236.07      203.55     75.94 o 
  14   0  14    16425.08    16900.56    632.69 o 
  16   0  14       66.47      171.21     60.82 o 
  18   0  14     8289.57     8528.26   1449.72 o 
  20   0  14     2719.45     2983.44    805.89 o 
  22   0  14     1222.58     1438.25    423.66 o 
  24   0  14    10673.23    11342.84   2044.14 o 
  26   0  14     1025.79     1353.41    428.00 o 
 -41   1  14       76.20      167.18    107.61 o 
 -39   1  14      835.92     1018.81    146.44 o 
 -37   1  14      606.93      771.24    126.17 o 
 -35   1  14      226.56      186.50     74.56 o 
 -33   1  14      724.18      785.44    124.27 o 
 -31   1  14      719.22      683.83    111.05 o 
 -29   1  14     2477.18     2337.28    167.72 o 
 -27   1  14     5397.17     5542.87    276.36 o 
 -25   1  14    10139.83    10281.22    312.85 o 
 -23   1  14     2640.14     2411.12    152.17 o 
 -21   1  14      787.93      772.57     88.52 o 
 -19   1  14     1755.62     1602.21     80.88 o 
 -17   1  14    17608.87    18208.24    184.31 o 
 -15   1  14     2077.72     2030.64     72.21 o 
 -13   1  14     5127.99     4961.46    131.52 o 
 -11   1  14    15278.40    14981.79    568.96 o 
  -9   1  14     2737.36     2968.76    142.60 o 
  -7   1  14     2601.57     2434.28    137.66 o 
  -5   1  14     3382.89     3048.51    141.83 o 
  -3   1  14    45164.20    44846.19    623.38 o 
  -1   1  14     3681.41     3531.66     88.66 o 
   1   1  14    21564.28    21738.32    195.04 o 
   3   1  14       11.90       17.52      6.38 o 
   5   1  14    11280.57    10987.92    279.38 o 
   7   1  14     4343.40     3996.78    203.16 o 
   9   1  14    11289.84    11348.47    332.31 o 
  11   1  14      317.82      345.52     62.04 o 
  13   1  14     1167.30     1325.09    217.49 o 
  15   1  14    13343.77    15060.84    717.87 o 
  17   1  14     1496.73     1577.25    298.52 o 
  19   1  14       15.94       17.54     52.72 o 
  21   1  14      445.58      323.97     81.63 o 
  23   1  14    13363.85    15346.95    767.51 o 
  25   1  14     2188.39     2441.89    415.57 o 
 -38   2  14        1.17       39.37     70.12 o 
 -36   2  14      484.84      581.64    114.09 o 
 -34   2  14     2498.93     2225.44    189.82 o 
 -32   2  14     1576.24     1458.58    174.19 o 
 -30   2  14      904.48      750.80    118.54 o 
 -28   2  14    10126.90    10193.30    310.85 o 
 -26   2  14     1372.09     1311.32    115.48 o 
 -24   2  14      684.26      713.02     95.12 o 
 -22   2  14     2104.42     2135.45    148.91 o 
 -20   2  14     1239.11     1401.79     85.40 o 
 -18   2  14     5945.83     6083.50    170.26 o 
 -16   2  14     2376.19     2345.67     96.06 o 
 -14   2  14     6319.12     5937.88    164.54 o 
 -12   2  14    13772.28    13924.78    217.78 o 
 -10   2  14     7263.32     6836.76    142.25 o 
  -8   2  14     5123.01     4990.01    161.24 o 
  -6   2  14      514.68      516.05     53.38 o 
  -4   2  14       35.48       36.95     18.35 o 
  -2   2  14      516.22      506.52     51.96 o 
   0   2  14       77.56       55.65     24.35 o 
   2   2  14     3714.18     3636.57    146.44 o 
   4   2  14    13607.59    13698.15    213.78 o 
   6   2  14     6662.53     6697.49    160.93 o 
   8   2  14     1304.71     1247.60    314.73 o 
  10   2  14     3493.10     3515.52    261.05 o 
  12   2  14      289.80      205.84     65.23 o 
  14   2  14     3574.23     3357.39    651.77 o 
  16   2  14      248.30      176.15     53.04 o 
  18   2  14      292.77      298.31     92.68 o 
  20   2  14      404.16      361.57     69.64 o 
  22   2  14      384.15      399.01     89.35 o 
 -33   3  14        4.92       -9.48     54.06 o 
 -31   3  14      903.20      925.60    179.70 o 
 -29   3  14        5.32      -12.01     44.67 o 
 -27   3  14      532.92      528.15     91.61 o 
 -25   3  14      521.40      433.82     86.13 o 
 -23   3  14      629.11      584.20     83.18 o 
 -21   3  14     5634.10     5719.66    182.48 o 
 -19   3  14     2089.84     2136.27    119.54 o 
 -17   3  14      630.39      678.51     65.35 o 
 -15   3  14     1951.45     2045.80    110.27 o 
 -13   3  14      148.52      166.23     26.23 o 
 -11   3  14     2428.33     2578.16    117.68 o 
  -9   3  14      651.34      755.29     62.91 o 
  -7   3  14     1969.07     2038.67    137.95 o 
  -5   3  14     2503.85     2485.13    146.63 o 
  -3   3  14     1616.84     1581.65    123.95 o 
  -1   3  14     1004.39      972.56    105.83 o 
   1   3  14        1.30       22.05     22.47 o 
   3   3  14      827.00      707.49     94.57 o 
   5   3  14     1341.03     1421.49    122.59 o 
   7   3  14       31.55       49.58     35.55 o 
   9   3  14        5.77       40.54     37.74 o 
  11   3  14      611.12      578.29     76.38 o 
  13   3  14      930.34      858.74    206.61 o 
  15   3  14     5622.14     5428.76   1049.91 o 
  17   3  14      111.82      119.52     67.56 o 
 -24   4  14      239.23      124.10     67.29 o 
 -22   4  14      110.03       39.63     45.61 o 
 -20   4  14      127.73      150.38     57.82 o 
 -18   4  14      547.70      326.49     67.74 o 
 -16   4  14       77.80      137.95     45.55 o 
 -14   4  14      888.15     1047.73     99.31 o 
 -12   4  14     1031.30      946.12    117.14 o 
 -10   4  14       15.03       62.20     39.89 o 
  -8   4  14      163.45      144.58     37.27 o 
  -6   4  14      224.95      315.79     53.49 o 
  -4   4  14     2697.59     2533.73    299.00 o 
  -2   4  14       14.50       51.42     36.07 o 
   0   4  14      178.48      107.67     46.94 o 
   2   4  14       74.60       91.95     50.97 o 
   4   4  14       45.42       53.64     51.59 o 
   6   4  14      459.34      296.50     94.18 o 
   8   4  14       76.40      135.69     63.30 o 
 -41   1  15      143.17       81.67     85.45 o 
 -39   1  15      563.36      670.38    137.21 o 
 -37   1  15       35.04       49.64     73.71 o 
 -35   1  15       11.49      121.23    115.65 o 
 -33   1  15     1308.68     1094.65    135.42 o 
 -31   1  15      990.13     1112.44    135.77 o 
 -29   1  15     1717.29     1555.18    145.90 o 
 -27   1  15       41.24       26.36     53.24 o 
 -25   1  15     1080.39      947.80    111.64 o 
 -23   1  15     1673.73     1623.42    131.83 o 
 -21   1  15      907.90      873.60     64.06 o 
 -19   1  15     1477.92     1441.94     69.98 o 
 -17   1  15    11747.63    11617.33    160.52 o 
 -15   1  15       81.01       63.60     21.14 o 
 -13   1  15     1146.06     1248.11     84.92 o 
 -11   1  15       25.26       39.53     38.94 o 
  -9   1  15      358.01      171.60     60.94 o 
  -7   1  15       17.41       -1.74     32.22 o 
  -5   1  15      285.75      202.85     48.90 o 
  -3   1  15      657.44      558.73     65.23 o 
  -1   1  15      156.80       89.91     18.70 o 
   1   1  15      656.80      515.54     53.55 o 
   3   1  15       36.56       15.64      8.66 o 
   5   1  15    20042.92    20383.66    362.75 o 
   7   1  15     1763.77     1561.24    188.68 o 
   9   1  15     1427.86     1545.48    291.88 o 
  11   1  15       30.93       45.39     34.52 o 
  13   1  15      798.84      878.33    168.72 o 
  15   1  15      177.93      135.06     51.47 o 
  17   1  15     1197.68     1000.90    180.78 o 
  19   1  15      184.07      178.01     65.50 o 
  21   1  15     1351.76     1476.60    229.77 o 
  23   1  15      878.91      861.07    134.15 o 
 -38   2  15       32.02       44.32     73.42 o 
 -36   2  15      310.32      367.35    102.62 o 
 -34   2  15     1988.64     2008.95    184.53 o 
 -32   2  15      613.35      536.35    166.89 o 
 -30   2  15     1900.19     1815.24    154.70 o 
 -28   2  15      396.03      286.36    109.43 o 
 -26   2  15       75.57       50.99     49.21 o 
 -24   2  15      985.57      930.10    104.44 o 
 -22   2  15    13667.02    14396.36    228.67 o 
 -20   2  15     1650.44     1569.90     91.08 o 
 -18   2  15     1072.83     1001.78     89.85 o 
 -16   2  15      649.93      696.74     70.98 o 
 -14   2  15     9441.44     9610.99    243.57 o 
 -12   2  15     3483.83     3406.53    139.50 o 
 -10   2  15       30.95       74.51     25.42 o 
  -8   2  15     2029.67     2052.35    115.20 o 
  -6   2  15       30.88       64.61     27.00 o 
  -4   2  15        3.83       12.06     20.11 o 
  -2   2  15      406.39      396.41     57.13 o 
   0   2  15     7730.16     7600.85    186.23 o 
   2   2  15        3.39       19.19     16.92 o 
   4   2  15     9314.48     9310.00    180.68 o 
   6   2  15       71.40       28.18     25.34 o 
   8   2  15      397.22      434.45     80.19 o 
  10   2  15      410.18      484.19     76.38 o 
  12   2  15      363.21      388.72     65.08 o 
  14   2  15     1392.54     1468.18    275.53 o 
  16   2  15     1155.18     1078.07    204.32 o 
  18   2  15      232.55      194.33     65.70 o 
  20   2  15     1337.16     1397.24    281.24 o 
  22   2  15     1316.44     1282.59    218.12 o 
 -33   3  15      339.83      367.97    156.54 o 
 -31   3  15      674.29      923.32    208.35 o 
 -29   3  15      176.02      184.17     99.68 o 
 -27   3  15        0.81       79.51     62.64 o 
 -25   3  15      670.31      725.74    134.49 o 
 -23   3  15      401.76      396.97     89.50 o 
 -21   3  15       99.05       37.19     31.70 o 
 -19   3  15       31.89       29.84     20.47 o 
 -17   3  15     3304.91     3612.63    286.08 o 
 -15   3  15      484.66      382.36     45.33 o 
 -13   3  15      460.98      491.76     55.17 o 
 -11   3  15      353.58      357.39     41.92 o 
  -9   3  15     2316.98     2154.84    109.85 o 
  -7   3  15      184.15      120.32     30.94 o 
  -5   3  15     1528.64     1460.38    124.53 o 
  -3   3  15     2238.00     2010.05    153.45 o 
  -1   3  15      101.17       89.26     18.58 o 
   1   3  15      256.25      231.89     40.41 o 
   3   3  15      111.92       86.30     42.81 o 
   5   3  15     1605.49     1668.07    161.87 o 
   7   3  15        1.76       29.29     59.78 o 
   9   3  15     4298.84     4702.54    569.77 o 
  11   3  15      136.02       74.19     58.42 o 
  13   3  15      325.03      250.67    175.22 o 
  15   3  15      565.98      517.85    112.37 o 
 -22   4  15     2079.98     1958.40    324.82 o 
 -20   4  15      525.29      378.15     67.93 o 
 -18   4  15      979.50      942.38    109.58 o 
 -16   4  15        6.60       58.19     42.00 o 
 -14   4  15      284.74      222.15     51.91 o 
 -12   4  15      107.69       66.08     25.29 o 
 -10   4  15       18.68       51.75     46.51 o 
  -8   4  15     2881.65     3006.02    359.66 o 
  -6   4  15        0.24       12.87     28.53 o 
  -4   4  15      915.07      820.53     95.68 o 
  -2   4  15      355.30      324.42     80.71 o 
   0   4  15     1919.49     1900.33    205.07 o 
   2   4  15      189.75      158.74     47.33 o 
   4   4  15      203.38      165.08     81.97 o 
   6   4  15      472.68      273.38    108.84 o 
 -42   0  16      818.14      665.79    190.07 o 
 -40   0  16     3033.47     2804.78    343.05 o 
 -38   0  16       23.32       85.26    129.48 o 
 -36   0  16     3569.79     3540.50    341.02 o 
 -34   0  16     1542.41     1453.42    232.40 o 
 -32   0  16     5651.51     5204.55    378.41 o 
 -30   0  16      498.00      468.94    135.89 o 
 -28   0  16       60.18      152.38    119.90 o 
 -26   0  16      113.52      116.49    115.32 o 
 -24   0  16     7675.70     7665.47    988.46 o 
 -22   0  16     2261.55     1919.57    197.35 o 
 -20   0  16     3340.78     3471.12    255.00 o 
 -18   0  16      285.37      232.43     89.03 o 
 -16   0  16     1729.59     1668.43    169.55 o 
 -14   0  16     8120.21     7905.18    342.18 o 
 -12   0  16     3138.53     2988.55    213.96 o 
 -10   0  16      509.64      339.92     80.30 o 
  -8   0  16      335.64      383.80     96.05 o 
  -6   0  16     3796.07     3224.37    222.11 o 
  -4   0  16     4755.78     4683.63    266.70 o 
  -2   0  16     8337.30     8256.54    358.80 o 
   0   0  16     2675.11     2699.87    220.60 o 
   2   0  16     3789.35     3580.93    120.73 o 
   4   0  16     1129.68     1178.29    161.99 o 
   6   0  16    12996.16    13637.58    518.76 o 
   8   0  16      238.43      374.46    117.42 o 
  10   0  16       57.89      -15.98     79.98 o 
  12   0  16      425.38      394.99    121.83 o 
  14   0  16     3249.87     3222.75    993.14 o 
  16   0  16     9454.98    10434.55    550.35 o 
  18   0  16     8282.28     9386.04    566.63 o 
  20   0  16      893.01     1080.60    265.25 o 
  22   0  16     2706.72     2902.81    792.97 o 
  24   0  16      365.19      586.60    182.47 o 
 -41   1  16      463.34      453.39    123.76 o 
 -39   1  16      342.34      254.55    113.66 o 
 -37   1  16      404.14      188.06     90.00 o 
 -35   1  16      397.75      445.31    169.07 o 
 -33   1  16     5853.82     5796.32    281.85 o 
 -31   1  16     2131.35     2179.81    209.06 o 
 -29   1  16     4487.69     4614.28    234.46 o 
 -27   1  16      772.83      800.90    116.99 o 
 -25   1  16     4000.68     3702.91    675.12 o 
 -23   1  16     3511.65     3553.84    255.05 o 
 -21   1  16      551.66      595.05     33.08 o 
 -19   1  16     2340.57     2263.70    101.30 o 
 -17   1  16     1488.58     1493.10     85.31 o 
 -15   1  16    13408.86    13085.47    234.37 o 
 -13   1  16       71.37       60.05     26.22 o 
 -11   1  16    19030.05    19666.31    424.33 o 
  -9   1  16      719.05      747.15    134.91 o 
  -7   1  16     6596.20     6065.81    211.21 o 
  -5   1  16      159.74       39.90     49.53 o 
  -3   1  16     4536.29     4431.32    173.81 o 
  -1   1  16     7725.78     7877.53    150.83 o 
   1   1  16     1373.97     1282.57     63.82 o 
   3   1  16     8617.11     8742.24    112.27 o 
   5   1  16      120.19      -35.56     71.58 o 
   7   1  16     6001.25     5891.77    246.48 o 
   9   1  16      944.02      867.62    158.96 o 
  11   1  16     1581.63     1644.84    287.98 o 
  13   1  16     1480.20     1392.96    228.51 o 
  15   1  16      696.18      711.52    149.37 o 
  17   1  16      928.68     1030.29    147.86 o 
  19   1  16     2185.62     2194.86    412.58 o 
  21   1  16      111.44       87.39     80.33 o 
  23   1  16      130.34       60.87     92.60 o 
 -38   2  16        1.25       -2.59     66.19 o 
 -36   2  16     1161.42     1221.06    131.18 o 
 -34   2  16      603.69      586.65    117.40 o 
 -32   2  16      388.70      342.06    134.80 o 
 -30   2  16      299.22      357.04     90.74 o 
 -28   2  16       61.28        3.77     50.60 o 
 -26   2  16      416.38      485.90     92.16 o 
 -24   2  16     2358.38     2192.81    156.67 o 
 -22   2  16      134.34      100.22     30.17 o 
 -20   2  16     4593.28     4542.33    179.97 o 
 -18   2  16     2761.24     2599.73    131.67 o 
 -16   2  16     6912.87     7051.34    202.60 o 
 -14   2  16      461.51      405.37     49.64 o 
 -12   2  16      950.26      875.80     79.95 o 
 -10   2  16     1157.68     1158.84     98.35 o 
  -8   2  16      240.37      211.54     41.08 o 
  -6   2  16     5835.36     5761.33    203.82 o 
  -4   2  16      638.52      546.00     60.13 o 
  -2   2  16     7238.57     6997.62    213.94 o 
   0   2  16     4037.61     3997.89    168.77 o 
   2   2  16     1276.60     1291.31    112.27 o 
   4   2  16      538.96      432.68     64.80 o 
   6   2  16     2044.44     1822.31    467.90 o 
   8   2  16      889.72      996.31    181.28 o 
  10   2  16      764.03      778.69    140.27 o 
  12   2  16       49.48       60.15     28.90 o 
  14   2  16      150.03      118.82    162.09 o 
  16   2  16     6074.75     6316.73    752.01 o 
  18   2  16      660.27      550.64     98.67 o 
  20   2  16      844.54      876.78    343.84 o 
 -33   3  16     2586.04     2613.29    291.56 o 
 -31   3  16      187.71      199.90     75.08 o 
 -29   3  16      290.80      174.55     80.91 o 
 -27   3  16      788.15      858.40    147.62 o 
 -25   3  16     5798.20     6151.81    403.41 o 
 -23   3  16     1148.26      999.46    160.43 o 
 -21   3  16     1258.40     1287.90    115.63 o 
 -19   3  16     2623.75     2831.02    169.60 o 
 -17   3  16        9.57       20.94     29.60 o 
 -15   3  16     3206.44     3261.43    208.24 o 
 -13   3  16      377.29      319.29     37.25 o 
 -11   3  16     1064.11     1156.53    113.15 o 
  -9   3  16     2606.09     2581.47    176.42 o 
  -7   3  16     2179.91     2388.85    181.10 o 
  -5   3  16       73.49       97.06     27.59 o 
  -3   3  16      705.10      694.24     62.65 o 
  -1   3  16     2159.86     1919.85    181.59 o 
   1   3  16      483.59      365.01     67.60 o 
   3   3  16       47.82       52.82     30.49 o 
   5   3  16       70.52       72.80     41.40 o 
   7   3  16     9214.06    10450.13    757.17 o 
   9   3  16     3313.35     3537.37    304.27 o 
  11   3  16     1286.37     1235.19    217.60 o 
  13   3  16       77.13       94.60     93.80 o 
  15   3  16      745.95      580.79    132.41 o 
 -22   4  16        0.53       20.16     75.13 o 
 -20   4  16     1196.98     1300.23    215.69 o 
 -18   4  16      703.28      809.91    118.94 o 
 -16   4  16     2167.65     2281.58    252.42 o 
 -14   4  16      850.92      751.49     90.36 o 
 -12   4  16       40.80       16.63     38.99 o 
 -10   4  16     4602.53     3954.50    528.48 o 
  -8   4  16       12.35       11.97     31.64 o 
  -6   4  16       68.01       15.07     30.18 o 
  -4   4  16      658.69      422.24     72.62 o 
  -2   4  16     3654.01     3917.97    268.87 o 
   0   4  16     1604.76     1901.42    176.17 o 
   2   4  16     1226.83     1157.89    158.22 o 
   4   4  16      115.80      154.28     60.02 o 
 -41   1  17      261.89      345.89    116.80 o 
 -39   1  17       29.06       -2.36     69.79 o 
 -37   1  17      638.60      406.55    283.88 o 
 -35   1  17      123.46      150.85     62.20 o 
 -33   1  17       16.53       76.09     67.58 o 
 -31   1  17     3118.66     3053.54    203.82 o 
 -29   1  17       46.62       44.84     57.90 o 
 -27   1  17     1415.29     1419.15    172.14 o 
 -25   1  17      490.20      382.97     82.05 o 
 -23   1  17     1091.40     1042.36     70.70 o 
 -21   1  17      777.59      636.27     60.47 o 
 -19   1  17     3338.43     3343.47    119.91 o 
 -17   1  17      316.41      248.38     50.13 o 
 -15   1  17        1.35       50.44     25.39 o 
 -13   1  17      193.46      246.40     78.75 o 
 -11   1  17     1638.07     1762.29    126.29 o 
  -9   1  17     4791.66     4839.03    195.48 o 
  -7   1  17     2064.62     2073.17    134.89 o 
  -5   1  17        0.70      -20.18     42.15 o 
  -3   1  17        3.05       31.16     24.86 o 
  -1   1  17     2339.52     2307.83    116.63 o 
   1   1  17      823.39      784.54     61.22 o 
   3   1  17       79.41       71.65     17.79 o 
   5   1  17     6640.70     6625.35    263.97 o 
   7   1  17     3704.01     3836.69    281.50 o 
   9   1  17      818.49      894.79    152.38 o 
  11   1  17      509.53      596.30    120.20 o 
  13   1  17     1041.91     1054.76    177.43 o 
  15   1  17       60.03       40.61     36.71 o 
  17   1  17      550.60      493.16    124.93 o 
  19   1  17       13.96      -20.42     87.92 o 
  21   1  17      230.52      241.17    124.93 o 
 -38   2  17      149.75       46.04     39.91 o 
 -36   2  17      255.91      420.61    115.82 o 
 -34   2  17        9.11       14.72     58.21 o 
 -32   2  17     1767.07     1375.60    301.59 o 
 -30   2  17      294.67      245.22    155.83 o 
 -28   2  17      117.24       53.43     53.12 o 
 -26   2  17     1567.57     1829.53    154.42 o 
 -24   2  17       66.07       38.37     38.76 o 
 -22   2  17       36.88        5.63     22.31 o 
 -20   2  17      156.21       74.27     23.59 o 
 -18   2  17     3935.75     3998.20    191.68 o 
 -16   2  17      537.31      549.01     69.35 o 
 -14   2  17     2204.27     2196.71    125.69 o 
 -12   2  17     5997.90     6169.30    204.89 o 
 -10   2  17     1123.95     1111.51     92.24 o 
  -8   2  17        7.70       14.06     30.54 o 
  -6   2  17      123.96       56.09     27.64 o 
  -4   2  17     5471.69     5593.27    166.66 o 
  -2   2  17      547.10      419.34     60.44 o 
   0   2  17      428.41      303.59     45.38 o 
   2   2  17      257.97      165.86     31.48 o 
   4   2  17     2190.65     2067.00    102.03 o 
   6   2  17        1.63       32.20     30.19 o 
   8   2  17     2548.60     2528.63    455.53 o 
  10   2  17      348.82      387.07    163.74 o 
  12   2  17      699.40      728.93    131.11 o 
  14   2  17      223.83      331.78    105.94 o 
  16   2  17      977.09      948.82    179.30 o 
  18   2  17     1095.13     1079.95    220.08 o 
 -33   3  17       51.82       11.57     86.53 o 
 -31   3  17      224.47      203.17    114.55 o 
 -29   3  17      869.40      636.36    142.77 o 
 -27   3  17     2169.87     2268.44    199.60 o 
 -25   3  17       42.54       57.72     54.31 o 
 -23   3  17     1212.97     1521.08    179.36 o 
 -21   3  17      132.71       77.65     34.44 o 
 -19   3  17       15.62       42.26     22.39 o 
 -17   3  17      590.88      567.62     73.50 o 
 -15   3  17      758.79      771.45     92.95 o 
 -13   3  17     1433.93     1510.42    132.31 o 
 -11   3  17      796.24      806.80     77.83 o 
  -9   3  17     1524.86     1683.92    137.72 o 
  -7   3  17       11.55        3.25     29.06 o 
  -5   3  17       79.20       68.00     26.87 o 
  -3   3  17       10.06       47.43     25.93 o 
  -1   3  17      993.58      948.57    105.31 o 
   1   3  17       13.05       20.13     33.13 o 
   3   3  17      809.86      730.97    147.11 o 
   5   3  17      960.66     1033.23    170.03 o 
   7   3  17      139.08      172.19     59.73 o 
   9   3  17       44.82       72.13     70.05 o 
  11   3  17      336.76      277.74    150.27 o 
  13   3  17     2025.47     1934.36    326.51 o 
 -20   4  17      211.96       99.04     59.07 o 
 -18   4  17     1645.24     1611.11    171.64 o 
 -16   4  17      358.25      361.70     54.05 o 
 -14   4  17       56.90       99.86     38.44 o 
 -12   4  17        5.23       67.17     29.59 o 
 -10   4  17     1065.53     1020.81    128.91 o 
  -8   4  17      663.07      541.88     71.14 o 
  -6   4  17        0.80       17.97     26.55 o 
  -4   4  17      362.91      294.76     57.18 o 
  -2   4  17      377.66      261.49     62.29 o 
   0   4  17     1147.69      862.27    144.01 o 
 -42   0  18      296.73      262.79    155.85 o 
 -40   0  18     3037.86     4055.70    398.05 o 
 -38   0  18       74.23       73.72    129.45 o 
 -36   0  18     3141.05     3426.65    341.56 o 
 -34   0  18    14845.36    13664.94    707.29 o 
 -32   0  18    14537.01    14565.08    607.77 o 
 -30   0  18     5654.47     5230.41    363.49 o 
 -28   0  18     2714.13     2338.94    611.90 o 
 -26   0  18      449.68      413.47    123.52 o 
 -24   0  18    17279.65    17824.38    605.86 o 
 -22   0  18      132.84      242.77    101.84 o 
 -20   0  18     6269.39     6314.11    224.73 o 
 -18   0  18    60163.23    61887.21   1031.97 o 
 -16   0  18     1322.45     1558.12    174.83 o 
 -14   0  18     9639.35     9670.74    403.99 o 
 -12   0  18     1147.96     1011.26    141.65 o 
 -10   0  18    13838.52    13134.13    461.87 o 
  -8   0  18    10487.78    10634.94    417.17 o 
  -6   0  18     5266.24     5046.81    295.03 o 
  -4   0  18     6809.42     6731.76    342.65 o 
  -2   0  18    11591.65    11654.14    455.59 o 
   0   0  18     1382.45     1221.53     65.37 o 
   2   0  18      203.73      179.49     85.25 o 
   4   0  18    37119.85    38133.32   1294.96 o 
   8   0  18    12774.06    12333.96    662.59 o 
  10   0  18     4434.91     4320.79    454.81 o 
  12   0  18      423.47      475.33    161.57 o 
  14   0  18      275.36      382.79    153.54 o 
  16   0  18     4540.42     5162.38   1466.33 o 
  18   0  18     1517.40     1623.48    477.29 o 
  20   0  18       65.33       50.59     83.15 o 
 -41   1  18     8211.29     8696.29    397.26 o 
 -39   1  18      290.90      236.37     85.25 o 
 -37   1  18       76.45      185.96    116.74 o 
 -35   1  18      276.29      318.00    112.51 o 
 -33   1  18     6883.00     6637.61    694.08 o 
 -31   1  18     1806.02     1612.15    180.82 o 
 -29   1  18     1182.63      967.64    148.67 o 
 -27   1  18     4468.14     4901.78    239.75 o 
 -25   1  18     3822.96     3542.10    204.06 o 
 -23   1  18    24612.18    25204.96    308.65 o 
 -21   1  18       24.02       28.44     19.28 o 
 -19   1  18     3646.48     3619.36    110.41 o 
 -17   1  18     9610.81     9722.85    236.91 o 
 -15   1  18    20344.86    20890.98    432.26 o 
 -13   1  18     6696.86     7049.01    393.77 o 
 -11   1  18     1906.04     1858.28    136.81 o 
  -9   1  18     7341.87     7523.83    253.12 o 
  -7   1  18      148.40      196.41     74.34 o 
  -5   1  18     2403.51     2113.08    148.60 o 
  -3   1  18      359.89      236.94     40.56 o 
  -1   1  18    19123.24    20025.55    314.53 o 
   1   1  18    10502.19    10407.20    242.22 o 
   3   1  18    11501.11    11486.75    265.59 o 
   5   1  18      444.82      400.21     95.40 o 
   7   1  18      842.43      934.67    146.01 o 
   9   1  18     1173.74     1256.54    290.74 o 
  11   1  18     2409.98     2254.74    469.05 o 
  13   1  18      693.80      585.44    116.18 o 
  15   1  18       80.00       73.31     70.10 o 
  17   1  18     1103.28     1196.68    215.82 o 
  19   1  18     5047.10     5089.45    985.13 o 
 -38   2  18        4.15       41.90     62.31 o 
 -36   2  18     1155.68     1173.81    175.19 o 
 -34   2  18      475.89      394.46     98.08 o 
 -32   2  18     5837.69     6437.21    304.07 o 
 -30   2  18      993.05     1019.46    133.72 o 
 -28   2  18      926.53     1065.93    130.10 o 
 -26   2  18      134.55       88.02     63.02 o 
 -24   2  18       78.50       99.34     45.24 o 
 -22   2  18      680.73      620.88     69.97 o 
 -20   2  18      206.08      130.01     25.95 o 
 -18   2  18     1724.95     1628.98    114.55 o 
 -16   2  18     1079.24     1030.67     89.44 o 
 -14   2  18     5721.57     5859.62    210.11 o 
 -12   2  18     2770.05     2992.02    155.97 o 
 -10   2  18     7672.88     7825.43    186.16 o 
  -8   2  18     2208.72     2235.88    119.09 o 
  -6   2  18     2458.00     2224.32    110.50 o 
  -4   2  18     3699.40     3602.95    164.93 o 
  -2   2  18      912.05      820.70     81.36 o 
   0   2  18      529.87      627.39     80.86 o 
   2   2  18     3519.36     3402.93    257.15 o 
   4   2  18     1876.85     1812.12    182.87 o 
   6   2  18      100.00       61.81     35.13 o 
   8   2  18     5947.63     5505.58    333.14 o 
  10   2  18     2407.50     2533.63    478.30 o 
  12   2  18      670.64      495.59    163.43 o 
  14   2  18     1084.73     1286.44    252.15 o 
  16   2  18      410.05      356.84    110.73 o 
 -31   3  18      132.55      114.22    106.88 o 
 -29   3  18      231.62      152.94     70.79 o 
 -27   3  18     1093.94      984.36    141.33 o 
 -25   3  18       73.30       70.12     44.64 o 
 -23   3  18     3858.90     4252.16    369.51 o 
 -21   3  18     1597.65     1513.39    133.35 o 
 -19   3  18      767.33      698.96     83.22 o 
 -17   3  18        4.86       10.08     33.42 o 
 -15   3  18       63.28       23.87     23.23 o 
 -13   3  18      200.39      248.48     38.70 o 
 -11   3  18       26.38        5.08     29.03 o 
  -9   3  18     1743.15     1781.19    151.22 o 
  -7   3  18     3214.18     3105.84    211.14 o 
  -5   3  18     2886.45     2988.31    206.83 o 
  -3   3  18     1896.99     1878.12    151.78 o 
  -1   3  18     1361.88     1102.37    149.04 o 
   1   3  18      780.96      751.05    102.19 o 
   3   3  18      238.84      153.14     42.94 o 
   5   3  18     2209.61     2192.97    412.23 o 
   7   3  18       41.19       79.94     54.34 o 
   9   3  18      688.65      682.67    124.68 o 
  11   3  18     1153.52     1370.02    334.42 o 
 -18   4  18       31.88       13.95     38.08 o 
 -16   4  18      410.44      274.29     88.98 o 
 -14   4  18     2755.24     2277.04    321.94 o 
 -12   4  18      445.51      382.69     70.76 o 
 -10   4  18       77.30       70.08     35.02 o 
  -8   4  18       10.98       17.78     27.56 o 
  -6   4  18      131.48      120.48     36.67 o 
  -4   4  18        7.43      -24.81     40.05 o 
  -2   4  18       85.13       72.32     28.16 o 
 -41   1  19      129.97      169.58     81.01 o 
 -39   1  19       79.41      199.96     83.72 o 
 -37   1  19      570.65      291.74     89.78 o 
 -35   1  19      125.87      104.76     67.99 o 
 -33   1  19     1860.78     1860.60    220.06 o 
 -31   1  19      107.66       63.00     68.18 o 
 -29   1  19      257.88      202.13    107.64 o 
 -27   1  19      142.63       85.69     65.25 o 
 -25   1  19     1390.08     1159.29    125.37 o 
 -23   1  19     1618.28     1635.16    131.20 o 
 -21   1  19    11992.18    12502.25    214.39 o 
 -19   1  19     2646.67     2632.27    149.32 o 
 -17   1  19      518.48      595.66    137.69 o 
 -15   1  19     1376.12     1113.56    142.97 o 
 -13   1  19       88.42       87.12     51.81 o 
 -11   1  19       65.93       37.65     49.63 o 
  -9   1  19      603.81      428.19     76.47 o 
  -7   1  19       19.75       40.31     48.35 o 
  -5   1  19     3344.27     3065.10    175.64 o 
  -3   1  19       57.83       42.68     27.69 o 
  -1   1  19      277.15      225.59     37.44 o 
   1   1  19     6901.83     6902.12    244.37 o 
   3   1  19      129.00       62.43     26.18 o 
   5   1  19      877.64      947.53    123.35 o 
   7   1  19     1354.46     1342.29    253.10 o 
   9   1  19      513.38      318.60     70.68 o 
  11   1  19        0.87      -30.93     67.78 o 
  13   1  19        6.86      -52.76     69.84 o 
  15   1  19      226.71       58.06     68.71 o 
  17   1  19     3695.74     3994.66    743.30 o 
  19   1  19       70.27       11.77     78.57 o 
 -38   2  19     2234.45     2689.12    227.23 o 
 -36   2  19     1893.87     2016.91    265.86 o 
 -34   2  19      140.10       97.52     78.46 o 
 -32   2  19       76.01      189.82    111.39 o 
 -30   2  19       25.35       34.42     64.52 o 
 -28   2  19     1890.20     1904.31    223.28 o 
 -26   2  19      626.81      543.68     94.18 o 
 -24   2  19       64.45       53.61     39.52 o 
 -22   2  19     3058.49     2833.43    170.36 o 
 -20   2  19     1679.50     1606.86    122.94 o 
 -18   2  19      182.58      186.63     38.00 o 
 -16   2  19     7374.21     7144.04    203.99 o 
 -14   2  19     1776.43     1966.94    137.36 o 
 -12   2  19      773.31      753.43     92.80 o 
 -10   2  19     4184.93     3968.72    194.20 o 
  -8   2  19     1706.58     1654.99    126.83 o 
  -6   2  19       87.45       92.30     38.67 o 
  -4   2  19      183.16       90.64     30.76 o 
  -2   2  19     5309.36     5064.33    201.59 o 
   0   2  19     5240.55     4827.41    179.22 o 
   2   2  19     1490.20     1489.69    195.88 o 
   4   2  19     1130.50      969.60    144.80 o 
   6   2  19     1176.50     1001.83    195.96 o 
   8   2  19      144.86      108.39     42.74 o 
  10   2  19      450.94      418.05     74.77 o 
  12   2  19     5000.18     4351.43    742.05 o 
  14   2  19      524.51      386.83     96.38 o 
  16   2  19      704.14      750.21    128.93 o 
 -31   3  19      129.33      152.72    133.26 o 
 -29   3  19     1149.69      985.11    150.78 o 
 -27   3  19     1757.61     1476.19    195.46 o 
 -25   3  19      587.45      610.53     83.98 o 
 -23   3  19      345.40      366.52     71.26 o 
 -21   3  19      960.12      920.72    129.22 o 
 -19   3  19     1441.48     1522.40    192.39 o 
 -17   3  19      151.88      116.34     25.08 o 
 -15   3  19      435.54      364.60     66.61 o 
 -13   3  19      197.18      206.46     37.17 o 
 -11   3  19      118.01      181.30     36.71 o 
  -9   3  19      247.04      219.49     37.37 o 
  -7   3  19     2170.31     2230.69    162.79 o 
  -5   3  19     1615.26     1477.13    149.99 o 
  -3   3  19        9.64       22.25     33.68 o 
  -1   3  19      163.82       50.65     31.76 o 
   1   3  19      153.46      206.60     59.52 o 
   3   3  19     1005.10      990.56    132.27 o 
   5   3  19        1.34      -34.39     77.08 o 
   7   3  19       36.70       13.07     64.18 o 
   9   3  19      150.72      141.12     59.44 o 
 -16   4  19      755.97      628.17    109.16 o 
 -14   4  19      715.94      531.62     74.58 o 
 -12   4  19       11.74      109.32     49.45 o 
 -10   4  19      492.24      470.26     73.20 o 
  -8   4  19        0.08       15.88     39.68 o 
  -6   4  19       64.09       76.06     44.45 o 
 -42   0  20      230.56      290.79    156.64 o 
 -40   0  20     2399.66     2057.91    306.40 o 
 -38   0  20     3543.50     3723.20    358.71 o 
 -36   0  20      307.55      307.51    148.32 o 
 -34   0  20     2322.44     1989.20    256.23 o 
 -32   0  20      710.46      557.72    170.00 o 
 -30   0  20     3477.30     3454.98    314.37 o 
 -28   0  20    13882.05    15038.99    606.87 o 
 -26   0  20     2674.35     2641.96    270.95 o 
 -24   0  20     3017.15     3031.02    280.08 o 
 -22   0  20    27046.21    28203.81    892.92 o 
 -20   0  20    33981.62    35954.34    842.15 o 
 -18   0  20     1111.20     1161.45    176.98 o 
 -16   0  20       76.33       54.91     31.40 o 
 -14   0  20       30.38       22.57     69.05 o 
 -12   0  20      832.04      859.29    145.06 o 
 -10   0  20     3397.66     3320.15    817.26 o 
  -8   0  20     9020.45     8833.13    415.62 o 
  -6   0  20    23844.12    23691.06    666.67 o 
  -4   0  20     7925.00     8024.12    403.06 o 
  -2   0  20    24871.09    25261.04    717.80 o 
   0   0  20     1460.85     1486.57    223.89 o 
   2   0  20      723.60      558.49    145.95 o 
   4   0  20      829.89      774.56    164.12 o 
   6   0  20     1311.17     1209.41    202.41 o 
   8   0  20     1801.57     1813.05    525.81 o 
  10   0  20     2104.87     2473.96    753.29 o 
  12   0  20     5744.14     6373.58    657.00 o 
  14   0  20      628.91      504.30    116.57 o 
  16   0  20       77.67      284.08    150.48 o 
  18   0  20      121.16       87.45     84.72 o 
 -41   1  20       18.59       39.79     80.89 o 
 -39   1  20     6144.91     6698.84    815.92 o 
 -37   1  20     3675.61     4250.92    272.59 o 
 -35   1  20       12.10       45.89     79.76 o 
 -33   1  20       82.23      176.23     87.19 o 
 -31   1  20     5215.41     5803.96    296.21 o 
 -29   1  20     5223.39     5324.15    386.95 o 
 -27   1  20        0.03       54.58     63.35 o 
 -25   1  20      431.92      450.76    136.06 o 
 -23   1  20     1150.04     1204.77    111.69 o 
 -21   1  20      130.14      106.41     27.74 o 
 -19   1  20     5483.81     5899.84    224.63 o 
 -17   1  20     1417.20     1496.62    124.72 o 
 -15   1  20     3994.25     3765.47    284.71 o 
 -13   1  20     6071.61     5709.62    237.23 o 
 -11   1  20    20589.99    20453.27    497.31 o 
  -9   1  20       88.60       70.57     55.07 o 
  -7   1  20     1013.20      863.07    106.68 o 
  -5   1  20      485.15      386.23     69.74 o 
  -3   1  20     6875.72     6370.45    197.43 o 
  -1   1  20     1263.66     1090.62     89.60 o 
   1   1  20       68.13       47.86     33.79 o 
   3   1  20    13054.74    13861.15    404.35 o 
   5   1  20     1092.22     1229.57    143.63 o 
   7   1  20     3584.34     3363.04    571.02 o 
   9   1  20      474.77      532.48    117.78 o 
  11   1  20    10729.64    10794.30    458.02 o 
  13   1  20      820.29      810.87    186.81 o 
  15   1  20     7103.92     8310.96    892.40 o 
  17   1  20      564.32      305.00     89.37 o 
 -36   2  20      261.17      167.26     88.32 o 
 -34   2  20       90.21      108.12     72.67 o 
 -32   2  20      345.56      451.37    288.43 o 
 -30   2  20      312.86      221.72     78.98 o 
 -28   2  20     5687.28     5931.73    564.83 o 
 -26   2  20     1559.88     1641.40    163.84 o 
 -24   2  20      553.70      620.20     77.08 o 
 -22   2  20     4885.80     4792.63    198.49 o 
 -20   2  20     6349.00     6703.80    225.03 o 
 -18   2  20      364.56      407.61     56.81 o 
 -16   2  20      146.88      102.08     35.34 o 
 -14   2  20       26.72       23.46     41.48 o 
 -12   2  20      361.31      394.47     55.42 o 
 -10   2  20      306.24      395.88     64.98 o 
  -8   2  20       97.76       88.11     41.05 o 
  -6   2  20     8995.31     9107.89    222.42 o 
  -4   2  20     4207.40     4187.15    287.32 o 
  -2   2  20     7341.89     7607.28    245.08 o 
   0   2  20        1.22       50.06     37.48 o 
   2   2  20     4340.59     4254.11    306.86 o 
   4   2  20      771.33      424.91    192.33 o 
   6   2  20     2411.68     2114.50    473.99 o 
   8   2  20       55.05       36.88     43.24 o 
  10   2  20      278.65      151.79     64.79 o 
  12   2  20     5018.44     4713.84    704.90 o 
  14   2  20     3053.32     3062.97    458.95 o 
 -31   3  20     2289.93     2502.15    285.98 o 
 -29   3  20      358.27      386.86    154.84 o 
 -27   3  20       82.64       70.94    101.55 o 
 -25   3  20       36.15       45.37     45.09 o 
 -23   3  20     1084.67     1119.55    133.63 o 
 -21   3  20       18.63        7.58     45.72 o 
 -19   3  20     2103.30     2009.55    173.78 o 
 -17   3  20      721.73      699.43     88.26 o 
 -15   3  20     3889.67     3280.34    317.85 o 
 -13   3  20     1066.14     1062.37    111.06 o 
 -11   3  20     4174.34     4075.21    233.84 o 
  -9   3  20      458.04      396.72     50.61 o 
  -7   3  20      439.26      425.98     59.03 o 
  -5   3  20        1.65       16.29     26.29 o 
  -3   3  20        0.26       -7.80     30.33 o 
  -1   3  20     2062.70     2209.03    227.93 o 
   1   3  20      442.95      225.24     84.07 o 
   3   3  20     3815.40     3777.42    644.10 o 
   5   3  20      190.61      171.52     75.28 o 
   7   3  20     1250.55     1114.60    243.86 o 
 -39   1  21       39.95      105.98    145.98 o 
 -37   1  21      277.80      231.90     96.25 o 
 -35   1  21      403.83      208.96     87.99 o 
 -33   1  21        2.03       43.34     71.10 o 
 -31   1  21       94.39      141.34     80.31 o 
 -29   1  21      200.54      185.36     86.21 o 
 -27   1  21       66.10      139.89     77.19 o 
 -25   1  21      584.11      433.20    100.80 o 
 -23   1  21      955.99      885.59     95.05 o 
 -21   1  21     2529.58     2448.29    130.37 o 
 -19   1  21     4254.33     4222.01    260.37 o 
 -17   1  21      387.37      376.99     79.40 o 
 -15   1  21      970.25     1083.81    119.02 o 
 -13   1  21      125.06      178.99     71.43 o 
 -11   1  21      157.87      180.20     61.39 o 
  -9   1  21       56.22       90.38     58.30 o 
  -7   1  21      598.38      401.47     86.79 o 
  -5   1  21      205.53      207.55     41.54 o 
  -3   1  21     2628.51     2660.64    183.21 o 
  -1   1  21      113.62      163.46     53.42 o 
   1   1  21     1223.45     1050.66    131.15 o 
   3   1  21     4359.40     4325.09    413.82 o 
   5   1  21     3713.47     3690.87    324.18 o 
   7   1  21      144.46      167.94     54.54 o 
   9   1  21        4.95       40.01     70.71 o 
  11   1  21      910.53      973.24    242.78 o 
  13   1  21        0.87      -51.30     83.35 o 
  15   1  21      268.56       99.47     82.08 o 
 -36   2  21        1.39      109.75    121.77 o 
 -34   2  21     2573.94     2773.07    257.27 o 
 -32   2  21        0.68        0.09     68.01 o 
 -30   2  21       15.36       46.04     58.21 o 
 -28   2  21       83.40       72.52    111.51 o 
 -26   2  21     2750.14     3035.69    230.75 o 
 -24   2  21      277.82      229.70     61.57 o 
 -22   2  21      110.32       78.94     44.97 o 
 -20   2  21     2271.82     2112.80    245.92 o 
 -18   2  21     1099.95     1155.66    103.50 o 
 -16   2  21     1509.69     1359.63    107.48 o 
 -14   2  21       82.33       52.04     34.33 o 
 -12   2  21     2481.67     2740.03    167.60 o 
 -10   2  21      431.89      358.61     62.62 o 
  -8   2  21     1744.59     1878.36    143.05 o 
  -6   2  21       74.10      108.48     31.97 o 
  -4   2  21      707.96      615.24     82.35 o 
  -2   2  21      131.62       85.84     34.33 o 
   0   2  21     1205.09     1174.48    110.42 o 
   2   2  21      260.38      215.21     65.88 o 
   4   2  21      419.72      391.54    103.95 o 
   6   2  21      113.99      134.06     48.75 o 
   8   2  21     2953.76     2796.20    626.17 o 
  10   2  21       50.04      -21.09     64.11 o 
  12   2  21      192.45      175.33     54.55 o 
 -29   3  21     1849.30     2088.04    246.86 o 
 -27   3  21      280.10      265.86     96.73 o 
 -25   3  21      269.91      196.49    135.83 o 
 -23   3  21      371.22      333.26     80.85 o 
 -21   3  21     1993.87     2136.88    212.56 o 
 -19   3  21      151.48      182.95     43.56 o 
 -17   3  21      611.74      557.79     68.67 o 
 -15   3  21      662.46      544.90     78.58 o 
 -13   3  21     1027.33      977.00    100.18 o 
 -11   3  21     1779.86     1818.77    152.17 o 
  -9   3  21        0.07       24.25     31.80 o 
  -7   3  21     1397.36     1300.87    127.76 o 
  -5   3  21      441.10      326.65     68.21 o 
  -3   3  21     5209.96     5420.59    335.25 o 
  -1   3  21      586.17      417.97     82.60 o 
   1   3  21      170.69      126.38     92.14 o 
   3   3  21     1277.30     1077.70    332.00 o 
   5   3  21     2000.76     1711.61    433.41 o 
 -40   0  22     1196.87     1168.12    228.91 o 
 -38   0  22      905.47      708.39    203.91 o 
 -36   0  22     3736.52     4191.12    397.14 o 
 -34   0  22     1285.13     1293.21    215.59 o 
 -32   0  22       14.96       64.42    117.97 o 
 -30   0  22     3390.90     2994.94    305.21 o 
 -28   0  22     4106.19     3899.56    329.16 o 
 -26   0  22      886.14     1018.57    171.89 o 
 -24   0  22     1943.76     1893.09    218.59 o 
 -22   0  22    18987.30    19429.74    669.73 o 
 -20   0  22      467.16      427.18    130.58 o 
 -18   0  22     4143.69     3942.88    739.08 o 
 -16   0  22      817.25      756.62    148.86 o 
 -14   0  22     2014.98     1903.43    217.49 o 
 -12   0  22      137.72       49.05     82.74 o 
 -10   0  22     7562.38     7240.56    400.31 o 
  -8   0  22     2571.24     2304.68    247.64 o 
  -6   0  22     2663.09     2499.38    260.68 o 
  -4   0  22     1024.78     1309.10    196.29 o 
  -2   0  22        0.23      100.56     90.79 o 
   0   0  22    13511.34    14352.50    596.67 o 
   2   0  22       62.15      155.32    103.41 o 
   4   0  22     4951.60     5044.30    384.33 o 
   6   0  22     2772.13     3041.31    310.74 o 
   8   0  22     4311.69     3903.61   1028.61 o 
  10   0  22     7541.86     7387.97   1861.93 o 
  12   0  22      475.80      365.37    134.80 o 
  14   0  22        0.02      125.31    116.55 o 
 -39   1  22     3362.30     3552.02    266.56 o 
 -37   1  22     2847.42     3200.02    244.60 o 
 -35   1  22      433.11      589.17    134.17 o 
 -33   1  22      218.45      292.50    142.49 o 
 -31   1  22      151.65      139.60    153.42 o 
 -29   1  22      188.95       78.00     71.00 o 
 -27   1  22     9207.55     9981.47    480.70 o 
 -25   1  22      781.47      734.07    131.40 o 
 -23   1  22     3475.14     3495.15    207.82 o 
 -21   1  22      862.42      820.64     97.78 o 
 -19   1  22    11932.95    12424.90    382.13 o 
 -17   1  22     2064.57     2016.45    162.87 o 
 -15   1  22      583.65      814.85    112.97 o 
 -13   1  22     1963.78     2166.48    163.49 o 
 -11   1  22      227.56      138.41     63.85 o 
  -9   1  22     6756.81     6692.35    271.82 o 
  -7   1  22     2621.89     2974.11    193.95 o 
  -5   1  22     3801.13     4638.19    234.14 o 
  -3   1  22        3.26       19.71     44.39 o 
  -1   1  22     1599.25     1856.30    203.78 o 
   1   1  22     4649.48     4896.85    259.04 o 
   3   1  22     4261.61     4374.86    255.26 o 
   5   1  22     5350.39     5538.14    953.89 o 
   7   1  22       35.41       52.29     36.11 o 
   9   1  22       65.25       20.76     79.38 o 
  11   1  22     1106.46     1088.30    240.45 o 
  13   1  22     5408.75     5391.10    828.54 o 
 -36   2  22     2987.50     3275.69    246.70 o 
 -34   2  22        7.61        9.63     64.67 o 
 -32   2  22        0.27       36.82     55.29 o 
 -30   2  22     1798.60     1999.29    185.73 o 
 -28   2  22     5461.63     5759.52    285.81 o 
 -26   2  22      202.35      173.12     79.85 o 
 -24   2  22      655.58      574.58    111.74 o 
 -22   2  22     1432.90     1380.08    163.96 o 
 -20   2  22       69.42       44.89     29.25 o 
 -18   2  22     1343.92     1428.05    134.40 o 
 -16   2  22     1316.50     1259.00    124.92 o 
 -14   2  22     3333.74     3829.38    256.25 o 
 -12   2  22     1029.44      811.96     86.78 o 
 -10   2  22     6200.05     6455.33    323.62 o 
  -8   2  22       97.90       53.44     35.25 o 
  -6   2  22      618.31      659.18     76.91 o 
  -4   2  22      107.32       92.34     57.08 o 
  -2   2  22      421.41      290.22     63.97 o 
   0   2  22      141.05       56.89     90.48 o 
   2   2  22      747.00      727.40    207.56 o 
   4   2  22     1826.04     1833.68    235.35 o 
   6   2  22     7155.37     7042.37    388.67 o 
   8   2  22      796.06      495.63    110.47 o 
  10   2  22     1862.70     1783.45    381.66 o 
 -29   3  22      311.81      235.46     85.32 o 
 -27   3  22     1703.75     1794.11    332.49 o 
 -25   3  22        0.54       57.64    101.14 o 
 -23   3  22      300.95      239.37     66.87 o 
 -21   3  22     3033.86     3006.96    263.89 o 
 -19   3  22     5483.47     5252.88    343.03 o 
 -17   3  22      722.25      699.64     90.73 o 
 -15   3  22       28.74       78.06     28.24 o 
 -13   3  22       56.65       52.85     19.94 o 
 -11   3  22       46.79       10.62     27.06 o 
  -9   3  22      183.56      174.66     36.42 o 
  -7   3  22       79.93       48.98     23.21 o 
  -5   3  22     4947.08     5299.33    426.95 o 
  -3   3  22     5447.41     5086.21    339.81 o 
  -1   3  22     5445.63     4944.87    601.05 o 
   1   3  22       55.94       35.67     53.83 o 
   3   3  22      430.07      308.54    124.62 o 
 -39   1  23      657.94      621.16    147.95 o 
 -37   1  23        2.55      -26.70     73.18 o 
 -35   1  23     1361.83     1608.84    183.23 o 
 -33   1  23      347.12      406.46    118.99 o 
 -31   1  23      157.53      282.75    116.83 o 
 -29   1  23       36.51       44.69     69.63 o 
 -27   1  23        8.41       19.81    124.84 o 
 -25   1  23     2684.33     2889.17    207.80 o 
 -23   1  23     4100.11     3941.72    290.82 o 
 -21   1  23     1353.29     1366.74    153.46 o 
 -19   1  23      480.35      493.21     78.00 o 
 -17   1  23      176.18      244.08     77.51 o 
 -15   1  23       22.27       58.55     58.56 o 
 -13   1  23     2072.89     1860.43    181.80 o 
 -11   1  23      778.64      530.52    103.02 o 
  -9   1  23     2060.64     1836.15    162.84 o 
  -7   1  23      535.92      491.79    101.16 o 
  -5   1  23       30.73       70.41     25.68 o 
  -3   1  23       66.03       61.26     63.88 o 
  -1   1  23     1338.77     1630.26    165.54 o 
   1   1  23      143.66       55.74     94.65 o 
   3   1  23     1349.78     1614.05    251.97 o 
   5   1  23      246.92      165.57     73.60 o 
   7   1  23       27.08       13.76     68.81 o 
   9   1  23      411.28      370.44    131.87 o 
  11   1  23      125.60       38.27     93.98 o 
  13   1  23     2506.23     2129.50    495.77 o 
 -34   2  23        4.23       31.64     52.78 o 
 -32   2  23       73.19       79.95     69.88 o 
 -30   2  23      904.82      872.27    144.39 o 
 -28   2  23        8.22       25.35     64.78 o 
 -26   2  23     1426.92     1581.45    173.06 o 
 -24   2  23      156.24      204.39     97.08 o 
 -22   2  23      215.28      234.75     49.20 o 
 -20   2  23       87.84      123.98     44.33 o 
 -18   2  23      550.83      675.62     92.14 o 
 -16   2  23       18.17       43.52     27.07 o 
 -14   2  23     1000.54      813.52     84.09 o 
 -12   2  23      118.90       87.64     35.21 o 
 -10   2  23        0.45       31.19     35.82 o 
  -8   2  23     1501.18     1628.97    148.95 o 
  -6   2  23     1593.95     1490.67    278.16 o 
  -4   2  23     6167.20     6211.32    672.75 o 
  -2   2  23      948.97     1015.67    144.93 o 
   0   2  23      632.16      628.23    116.57 o 
   2   2  23        9.76      -47.51     67.05 o 
   4   2  23     2224.34     2738.10    566.43 o 
   6   2  23       17.56       75.21     36.74 o 
   8   2  23      684.93      501.52    134.87 o 
 -27   3  23      595.34      338.88    215.88 o 
 -25   3  23      352.04      212.32     89.12 o 
 -23   3  23       63.30       67.99     75.39 o 
 -21   3  23     5453.75     5937.89    649.87 o 
 -19   3  23      128.00      111.09     51.13 o 
 -17   3  23       62.59       16.45     41.45 o 
 -15   3  23        3.45       34.44     23.48 o 
 -13   3  23     4089.26     4183.18    284.70 o 
 -11   3  23       31.41       56.39     32.45 o 
  -9   3  23        0.58       58.35     27.03 o 
  -7   3  23     1229.03     1018.44    142.30 o 
  -5   3  23       20.62      -27.15     61.63 o 
  -3   3  23      635.48      552.97     80.27 o 
  -1   3  23        7.17       53.19     68.23 o 
   1   3  23     2482.04     2869.85    369.03 o 
 -40   0  24      214.43      191.53    153.91 o 
 -38   0  24       54.80      112.19    146.62 o 
 -36   0  24     2924.83     3018.68    362.25 o 
 -34   0  24      238.98      133.01    132.54 o 
 -32   0  24      358.74      283.24    147.22 o 
 -30   0  24      542.38      464.35    181.88 o 
 -28   0  24      312.96      353.42    133.68 o 
 -26   0  24       41.04       -7.40     94.59 o 
 -24   0  24     1165.22     1055.81    191.56 o 
 -22   0  24     8953.29     9089.50    487.19 o 
 -20   0  24        3.57       91.00    125.96 o 
 -18   0  24     7599.63     7861.32    448.31 o 
 -16   0  24     5853.19     6282.87    396.71 o 
 -14   0  24     3333.16     3323.81    288.94 o 
 -12   0  24      660.82      811.61    150.84 o 
 -10   0  24     2158.63     1884.39    230.68 o 
  -8   0  24       63.77       33.72     93.40 o 
  -6   0  24      116.19      145.95    107.33 o 
  -4   0  24     2158.82     2518.15    270.49 o 
  -2   0  24     4835.20     4740.88    821.73 o 
   0   0  24      995.14      927.16    197.21 o 
   2   0  24     2405.92     2134.18    265.35 o 
   4   0  24     4087.65     4188.24    380.75 o 
   6   0  24      495.61      496.03    140.55 o 
   8   0  24      660.12      442.19    124.74 o 
  10   0  24      298.28      322.47    126.73 o 
  12   0  24     3689.51     3334.93    928.07 o 
 -37   1  24      187.49       78.07     98.25 o 
 -35   1  24     8006.34     9071.41    393.19 o 
 -33   1  24     2309.05     2333.76    285.24 o 
 -31   1  24      885.57      806.58    138.47 o 
 -29   1  24      193.18       23.43     95.01 o 
 -27   1  24    18787.16    20531.93    527.63 o 
 -25   1  24     1986.75     1930.73    191.01 o 
 -23   1  24       19.37      104.00     71.53 o 
 -21   1  24     1362.44     1152.48    149.40 o 
 -19   1  24      370.64      437.29     73.30 o 
 -17   1  24     1444.97     1387.77    147.45 o 
 -15   1  24     1498.61     1407.76    148.23 o 
 -13   1  24     2673.96     2534.73    189.85 o 
 -11   1  24     5303.39     5632.04    267.01 o 
  -9   1  24     3573.01     4070.38    229.36 o 
  -7   1  24     3271.37     3946.58    228.67 o 
  -5   1  24     3667.34     3631.53    229.04 o 
  -3   1  24       63.13       15.60     64.83 o 
  -1   1  24      518.47      427.84    118.57 o 
   1   1  24       19.74       40.41     71.86 o 
   3   1  24      791.26      668.03    132.59 o 
   5   1  24      336.46      258.76    110.34 o 
   7   1  24     5413.67     4651.42   1044.78 o 
   9   1  24      924.43      750.50    143.38 o 
  11   1  24       64.31       44.74     51.76 o 
 -34   2  24       62.45       38.21     78.36 o 
 -32   2  24      118.37      125.05     83.62 o 
 -30   2  24     1342.85     1464.67    167.91 o 
 -28   2  24       15.21       24.18     39.22 o 
 -26   2  24     5526.62     6371.45    302.20 o 
 -24   2  24     4227.31     4738.15    589.78 o 
 -22   2  24     1420.35     1410.08    133.22 o 
 -20   2  24      421.54      397.70     59.41 o 
 -18   2  24     3781.65     3848.37    230.33 o 
 -16   2  24     1747.87     1802.60    280.13 o 
 -14   2  24     1441.03     1289.75    170.63 o 
 -12   2  24     1901.22     1938.56    128.79 o 
 -10   2  24      366.66      362.17    108.17 o 
  -8   2  24       68.78       34.25     32.32 o 
  -6   2  24     3045.56     3025.56    336.78 o 
  -4   2  24     3335.17     3669.14    230.50 o 
  -2   2  24     2337.46     2803.85    213.69 o 
   0   2  24      158.24        9.82     69.36 o 
   2   2  24     4528.01     4770.70    350.22 o 
   4   2  24     1173.91     1177.89    276.85 o 
   6   2  24      203.62      218.36     89.10 o 
 -25   3  24      124.48       68.79     70.93 o 
 -23   3  24       13.15        3.17     60.52 o 
 -21   3  24      365.17      229.43    108.98 o 
 -19   3  24       53.67       30.10     52.06 o 
 -17   3  24     3921.15     3963.00    450.27 o 
 -15   3  24     2556.37     2469.73    232.33 o 
 -13   3  24      982.66      819.10     94.02 o 
 -11   3  24     1025.67      845.41    107.74 o 
  -9   3  24     3245.62     3236.13    298.44 o 
  -7   3  24     4677.63     4634.84    575.27 o 
  -5   3  24       57.58      102.83     53.45 o 
  -3   3  24      205.63      208.86     73.85 o 
 -37   1  25       98.28       98.32     85.95 o 
 -35   1  25       10.92      -14.59     58.63 o 
 -33   1  25      150.42       35.85     94.68 o 
 -31   1  25      348.57      378.84    181.72 o 
 -29   1  25        0.04       19.84     68.02 o 
 -27   1  25      257.03      132.67     77.06 o 
 -25   1  25      159.57      146.85     77.93 o 
 -23   1  25     1609.01     1326.13    174.29 o 
 -21   1  25        8.23        6.45     22.07 o 
 -19   1  25      834.33      623.26    110.47 o 
 -17   1  25      152.25      164.41     78.22 o 
 -15   1  25       23.57       79.57     54.79 o 
 -13   1  25        0.15      -12.09     66.20 o 
 -11   1  25      733.98      613.42    117.47 o 
  -9   1  25     1601.76     1628.57    175.75 o 
  -7   1  25       29.79       -5.16     65.16 o 
  -5   1  25        3.53      -36.67     68.99 o 
  -3   1  25      657.87      609.66    114.79 o 
  -1   1  25       30.83       67.09     68.63 o 
   1   1  25       97.71       65.20     77.60 o 
   3   1  25       52.14       27.38     62.54 o 
   5   1  25       13.54       28.85     73.54 o 
   7   1  25        0.11      119.54     48.79 o 
   9   1  25      585.26      505.27    109.93 o 
 -32   2  25      217.11      110.20     75.97 o 
 -30   2  25        0.73       65.71     80.91 o 
 -28   2  25     6345.60     6656.25    318.65 o 
 -26   2  25      550.66      498.76    107.24 o 
 -24   2  25       13.70       78.21     76.76 o 
 -22   2  25     4543.77     5377.80    285.51 o 
 -20   2  25     2118.65     2093.70    173.27 o 
 -18   2  25        4.44       27.33     45.03 o 
 -16   2  25      165.00      162.42     62.76 o 
 -14   2  25     2060.85     1669.85    141.91 o 
 -12   2  25       15.31       34.90     39.94 o 
 -10   2  25      252.09      180.87     55.67 o 
  -8   2  25     1362.29     1378.47    180.97 o 
  -6   2  25      227.59      235.13     97.06 o 
  -4   2  25     1750.13     1433.85    150.71 o 
  -2   2  25      203.08      189.92    184.14 o 
   0   2  25     4054.24     4278.97    316.64 o 
   2   2  25     1191.54      810.09    176.07 o 
   4   2  25     2853.41     2536.93    532.01 o 
 -23   3  25        8.31       74.10     50.17 o 
 -21   3  25      360.50      172.62     69.18 o 
 -19   3  25       63.08       80.48     39.40 o 
 -17   3  25     2357.30     2445.73    396.20 o 
 -15   3  25        0.03       17.77     39.61 o 
 -13   3  25     1412.33     1370.64    154.43 o 
 -11   3  25      435.55      305.87     63.22 o 
  -9   3  25     1653.04     1518.57    199.12 o 
  -7   3  25       25.38       65.28     42.94 o 
 -38   0  26        0.19      174.25    149.50 o 
 -36   0  26      302.92      256.04    159.86 o 
 -34   0  26     6666.23     7318.44    513.20 o 
 -32   0  26    11395.46    12020.72    635.72 o 
 -30   0  26       87.00      166.99    146.12 o 
 -28   0  26      601.65      517.91    174.97 o 
 -26   0  26     2155.52     1898.27    247.81 o 
 -24   0  26      138.01      157.83    123.92 o 
 -22   0  26     3715.70     4004.79    345.68 o 
 -20   0  26     2855.89     2962.70    302.44 o 
 -18   0  26     1733.39     1807.58    246.97 o 
 -16   0  26     6067.90     6634.84    452.99 o 
 -14   0  26    19124.84    20433.15    737.71 o 
 -12   0  26     1187.73     1226.05    213.82 o 
 -10   0  26        1.43      -67.98    101.47 o 
  -8   0  26      365.39      366.98    140.29 o 
  -6   0  26     7764.18     8331.00    495.13 o 
  -4   0  26      353.24      323.59    190.50 o 
  -2   0  26      439.12      628.56    201.81 o 
   0   0  26     6888.10     7244.64   1083.42 o 
   2   0  26     1951.26     2411.30    320.93 o 
   4   0  26     4974.37     5467.12    438.02 o 
   6   0  26      900.96      549.83    164.31 o 
   8   0  26     8959.77     7980.24   2116.86 o 
 -37   1  26      814.38      808.35    160.43 o 
 -35   1  26      384.23      436.19    225.72 o 
 -33   1  26        0.25      102.04     89.35 o 
 -31   1  26      524.49      584.52    130.50 o 
 -29   1  26      448.72      468.54    113.25 o 
 -27   1  26       19.16       55.22     71.54 o 
 -25   1  26     5989.31     6058.94    560.84 o 
 -23   1  26     5882.61     6057.81    298.66 o 
 -21   1  26     1304.12     1391.65    161.11 o 
 -19   1  26       32.27       31.49     68.35 o 
 -17   1  26      336.65      192.64     78.93 o 
 -15   1  26     3819.49     3902.93    244.99 o 
 -13   1  26        4.79       -9.93     65.64 o 
 -11   1  26      500.46      586.38    122.30 o 
  -9   1  26     6800.13     7461.95    324.98 o 
  -7   1  26     2411.28     2757.65    218.56 o 
  -5   1  26    10285.80    10808.49    399.09 o 
  -3   1  26       32.42       93.20     84.99 o 
  -1   1  26     3692.67     3770.03    474.73 o 
   1   1  26     3490.97     3277.11    260.83 o 
   3   1  26     7457.78     7670.69    354.69 o 
   5   1  26     1001.29      968.49    210.46 o 
   7   1  26      150.81      135.47     56.83 o 
 -32   2  26     6234.52     6394.24    337.17 o 
 -30   2  26       40.01      -24.10     65.36 o 
 -28   2  26      705.22      783.16    129.35 o 
 -26   2  26      831.55      894.87    141.30 o 
 -24   2  26     1800.63     1780.48    182.16 o 
 -22   2  26     4117.63     4348.06    263.89 o 
 -20   2  26     2031.89     2081.72    219.08 o 
 -18   2  26     1048.62     1053.00    204.75 o 
 -16   2  26     3061.82     3446.25    343.07 o 
 -14   2  26    10348.75    11609.33    301.06 o 
 -12   2  26      172.81      105.99     57.02 o 
 -10   2  26     1355.27     1224.80    188.94 o 
  -8   2  26      328.12      252.74     95.47 o 
  -6   2  26     2014.07     1911.19    190.31 o 
  -4   2  26       92.05      108.94     76.91 o 
  -2   2  26        7.76       44.73     73.39 o 
   0   2  26     4646.48     4846.17   1019.12 o 
   2   2  26       10.66      -12.60     91.57 o 
 -17   3  26      176.16      137.77     47.85 o 
 -15   3  26     1834.38     1605.81    216.21 o 
 -13   3  26      884.82      744.29    112.53 o 
 -35   1  27       67.87       42.00     78.47 o 
 -33   1  27        3.24       33.68     78.24 o 
 -31   1  27      194.04      397.04    127.72 o 
 -29   1  27      163.42      192.41     87.94 o 
 -27   1  27     3461.49     3634.73    252.34 o 
 -25   1  27        3.40      -54.07     71.67 o 
 -23   1  27      209.09      264.30    100.50 o 
 -21   1  27        0.19      115.02     79.24 o 
 -19   1  27        1.50      130.86     89.52 o 
 -17   1  27       33.70      -42.91    122.08 o 
 -15   1  27       36.99       61.11     74.87 o 
 -13   1  27      836.87     1063.81    152.93 o 
 -11   1  27     1784.63     1620.13    200.77 o 
  -9   1  27       90.40      179.15    103.16 o 
  -7   1  27        6.01       17.47     70.68 o 
  -5   1  27     1037.53     1001.93    152.27 o 
  -3   1  27       22.44       84.31     79.45 o 
  -1   1  27     1173.14     1185.21    181.62 o 
   1   1  27      589.13      653.19    144.79 o 
   3   1  27        0.16       28.21     50.95 o 
 -30   2  27       48.82       33.14     58.61 o 
 -28   2  27     3218.80     3250.09    241.86 o 
 -26   2  27      384.95      407.96    104.39 o 
 -24   2  27      517.50      679.58    190.36 o 
 -22   2  27      567.62      491.49    109.08 o 
 -20   2  27      879.20     1090.15    158.02 o 
 -18   2  27     1928.09     2157.28    190.50 o 
 -16   2  27      390.15      283.45     57.57 o 
 -14   2  27        3.74       24.09     29.31 o 
 -12   2  27      414.14      356.60     70.85 o 
 -10   2  27      739.74      557.55    118.95 o 
  -8   2  27      109.15      -44.60     68.40 o 
  -6   2  27     2185.32     2341.18    222.70 o 
  -4   2  27       16.70       32.27     75.73 o 
  -2   2  27      136.89      159.46    109.18 o 
 -36   0  28       91.93       84.85    135.45 o 
 -34   0  28        0.23       67.56    129.23 o 
 -32   0  28     2717.80     2837.75    356.30 o 
 -30   0  28     5896.72     5449.67    535.41 o 
 -28   0  28     1915.02     1862.45    410.89 o 
 -26   0  28       21.66       45.85    128.95 o 
 -24   0  28      140.52       25.61    125.83 o 
 -22   0  28     4139.43     4244.07    384.07 o 
 -20   0  28      970.32      973.02    218.24 o 
 -18   0  28       68.67       73.07    122.81 o 
 -16   0  28      152.46      315.74    146.05 o 
 -14   0  28     1060.57      797.62    184.04 o 
 -12   0  28     1683.05     1715.69    259.40 o 
 -10   0  28     6178.36     6567.26    470.86 o 
  -8   0  28     2068.83     1871.40    282.13 o 
  -6   0  28     3521.30     3879.91    391.50 o 
  -4   0  28     4133.31     4004.20    409.52 o 
  -2   0  28    12242.47    13925.17    701.04 o 
   0   0  28       30.47      148.34    163.34 o 
   2   0  28     1327.27     1697.39    299.78 o 
 -33   1  28        3.19      -55.33     72.83 o 
 -31   1  28     1428.35     1409.35    201.01 o 
 -29   1  28      338.42      198.49    230.98 o 
 -27   1  28      191.79       31.05     73.38 o 
 -25   1  28      941.10      964.84    150.45 o 
 -23   1  28     1436.64     1695.75    191.05 o 
 -21   1  28     6465.98     6941.34    332.02 o 
 -19   1  28     2313.61     2249.02    201.97 o 
 -17   1  28     1686.82     1627.76    254.80 o 
 -15   1  28       87.86      142.08    129.75 o 
 -13   1  28     6947.57     7174.72    449.45 o 
 -11   1  28     2093.69     2189.51    203.52 o 
  -9   1  28       76.32       70.61     77.04 o 
  -7   1  28      488.93      542.80    133.68 o 
  -5   1  28      184.23       24.05     79.09 o 
  -3   1  28      183.09      227.81     96.65 o 
  -1   1  28     2030.45     2093.61    230.18 o 
   1   1  28     4256.36     4249.12    280.25 o 
 -28   2  28      123.24       37.39    102.60 o 
 -26   2  28       37.82       22.12     74.67 o 
 -24   2  28      767.18      727.38    109.13 o 
 -22   2  28     6019.74     6423.69    330.97 o 
 -20   2  28     1594.85     1466.14    174.86 o 
 -18   2  28      266.03      155.97     44.70 o 
 -16   2  28       34.40        1.98     46.54 o 
 -14   2  28     1615.56     1536.38    147.70 o 
 -12   2  28      120.80      234.08    103.43 o 
 -10   2  28     1347.73     1145.38    281.44 o 
  -8   2  28     2301.96     2410.34    215.17 o 
  -6   2  28      540.09      535.60    189.80 o 
  -4   2  28     7642.30     8427.20    529.34 o 
 -31   1  29      499.63      359.93    123.71 o 
 -29   1  29      193.31      292.79    104.38 o 
 -27   1  29      111.51      135.86     97.88 o 
 -25   1  29     1489.93     1725.26    196.96 o 
 -23   1  29        0.27       50.77     80.33 o 
 -21   1  29      283.45      377.70    113.75 o 
 -19   1  29       16.31       66.32     80.91 o 
 -17   1  29      333.25      179.18     88.08 o 
 -15   1  29       97.69      199.22     99.68 o 
 -13   1  29      361.79      211.23    102.34 o 
 -11   1  29      115.84      159.80     99.04 o 
  -9   1  29       27.19      176.28    107.71 o 
  -7   1  29      861.72      833.64    268.43 o 
  -5   1  29        0.76       34.14     82.80 o 
  -3   1  29      669.81      469.31    217.30 o 
  -1   1  29      560.40      503.67    191.79 o 
 -24   2  29       89.18       73.60     79.23 o 
 -22   2  29        2.60      -12.15     74.33 o 
 -20   2  29       35.07       13.02     73.83 o 
 -18   2  29       10.51       47.98     49.90 o 
 -16   2  29     3242.28     3506.77    426.26 o 
 -14   2  29      222.65      240.05     76.30 o 
 -12   2  29      282.34      303.74    132.63 o 
 -10   2  29      348.34      281.64    128.94 o 
  -8   2  29     1351.36     1633.45    192.46 o 
 -32   0  30      139.34      111.69    138.56 o 
 -30   0  30     5172.95     5423.27    769.50 o 
 -28   0  30     2669.26     2899.23    353.41 o 
 -26   0  30      218.66      194.91    155.98 o 
 -24   0  30        2.82       50.77    140.13 o 
 -22   0  30       16.08       74.63    158.21 o 
 -20   0  30        1.16        7.88    141.62 o 
 -18   0  30     2395.37     2629.29    333.74 o 
 -16   0  30       89.28       59.85    141.46 o 
 -14   0  30     2237.97     2310.95    340.21 o 
 -12   0  30     2657.85     2156.82    327.08 o 
 -10   0  30     4551.89     5184.64    448.80 o 
  -8   0  30     1280.51     1588.38    281.56 o 
  -6   0  30      294.99      107.08    116.19 o 
  -4   0  30      200.71      259.51    164.83 o 
  -2   0  30     1885.42     1983.93    321.23 o 
 -29   1  30     2148.26     2208.30    221.59 o 
 -27   1  30     2774.66     2665.73    242.54 o 
 -25   1  30      777.96      947.64    205.14 o 
 -23   1  30      151.69      156.38    103.26 o 
 -21   1  30     7065.52     7591.04    465.43 o 
 -19   1  30     2459.54     2397.93    225.41 o 
 -17   1  30      941.36      940.85    189.95 o 
 -15   1  30      270.41      303.52    134.21 o 
 -13   1  30      717.33      795.57    200.21 o 
 -11   1  30       77.64       63.48     94.23 o 
  -9   1  30     2699.66     3012.74    253.19 o 
  -7   1  30      451.53      447.24    142.86 o 
  -5   1  30     1249.42     1187.38    185.66 o 
 -27   1  31       21.87      -32.83     85.72 o 
 -25   1  31      954.57     1156.11    181.70 o 
 -23   1  31      137.70       15.20     90.71 o 
 -21   1  31      295.96      175.22    106.33 o 
 -19   1  31        0.97      -27.01     86.70 o 
 -17   1  31      229.43      114.05     94.34 o 
 -15   1  31      874.57      695.32    156.57 o 
 -13   1  31       35.51      101.26     91.00 o 
 -11   1  31       88.83       45.62     83.79 o 
  -9   1  31       63.43       76.81     94.31 o 
 -26   0  32    20215.59    22907.27    933.81 o 
 -24   0  32       16.73      209.23    160.29 o 
 -22   0  32      183.28      315.07    172.83 o 
 -20   0  32      533.29      633.89    187.25 o 
 -18   0  32    10963.91    11854.85    671.79 o 
 -16   0  32      335.30      302.08    169.91 o 
 -14   0  32      344.41      277.30    168.82 o 
 -12   0  32     2043.83     2808.66    368.76 o 
 -19   1  32      456.45      342.17    167.23 o 
 -17   1  32     8063.13     8765.36    409.96 o 
                                                 
